# Supplementary material for: MeJA Elicitation on Flavonoid Biosynthesis and Gene Expression in the Hairy Roots of Glycyrrhiza glabra L
Source: Genes (Basel). 2025 Nov 18;16(11):1387. doi: 10.3390/genes16111387 (PMC12652217; doi:10.3390/genes16111387)
Supplement: Supplementary file 1 [file genes-16-01387-s001.zip]

Archive with 22 entries (21 files):
- Figure S1.tif
- Figure S2.tif
- Figure S3.tif
- Figure S4.tif
- Figure S5.tif
- Figure S6.tif
- Figure S7.tif
- Figure S8.tif
- Figure S9.tif
- genes-3973358-supplementary/
- genes-3973358-supplementary/Supplementary Figures.pdf
- genes-3973358-supplementary/Supplementary Table S1.xlsx
- genes-3973358-supplementary/Supplementary Table S2.xlsx
- genes-3973358-supplementary/Supplementary Table S3.xlsx
- genes-3973358-supplementary/Supplementary Table S4.xlsx
- genes-3973358-supplementary/Supplementary Table S5.xlsx
- Supplementary Files.docx
- Supplementary Table S1.xlsx
- Supplementary Table S2.xlsx
- Supplementary Table S3.xlsx
- Supplementary Table S4.xlsx
- Supplementary Table S5.xlsx
