# Supplementary material for: MeJA Elicitation on Flavonoid Biosynthesis and Gene Expression in the Hairy Roots of Glycyrrhiza glabra L
Source: Genes (Basel). 2025 Nov 18;16(11):1387. doi: 10.3390/genes16111387 (PMC12652217; doi:10.3390/genes16111387)
Supplement: Supplementary file 1 [file genes-16-01387-s001.zip › genes-3973358-supplementary/Supplementary Table S1.xlsx]

## Sheet: Sheet1
Supplementary Table S1. Primers used in this study.
Primer name	Sequences (5'-3')	Underlined	Destination
rolB-F	CCCTCTTCACGTTTCTGGTTGG
rolB-R	GTTTGGATTAGAGGCCGTGCTG
rolC-F	TTCCAGTCTTAAGGTAGGCG
rolC-R	GAAGTTAGTTCCATCTGCCCA
VirG-F	AGTTCAATCGTGTACTTTCCT
VirG-R	TCTGACCTGTGACTTATAGTC
GgPAL3-F	AAACGGATGGTGGCGGAG		qRT-PCR
GgPAL3-R	GACAGCTCCACACGTACGC		qRT-PCR
GgCHS6-F	GGAAGGAAGCTGCGGTCA		qRT-PCR
GgCHS6-R	TAATCAGCGCCGGCATGT		qRT-PCR
GgCHS7-F	AGGTGCCGAAGCTAGGGA		qRT-PCR
GgCHS7-R	TCGACGCCAGAGGTGGTA		qRT-PCR
GgCHI1-F	ACAGTTCCCAACCGGCTC		qRT-PCR
GgCHI1-R	GGTCTCCAGCACTGCCTC		qRT-PCR
GgUGT-F	CGACGGGTGGTTTCGTGA		qRT-PCR
GgUGT-R	ACAAGATGGCGGCGTTCA		qRT-PCR
GgHI4OMT-F	ACAACCACGGCAAACCCA		qRT-PCR
GgHI4OMT-R	GAAGACGCAGGAACCGGT		qRT-PCR
GgCYP81E4-F	TTGGGGCAGCGTACAGTG		qRT-PCR
GgCYP81E4-R	GGGCTTGACACATGGCCT		qRT-PCR
GgCYP81E1-F	CTCCTACGGCGAGCACTG		qRT-PCR
GgCYP81E1-R	CCCTTCGGACCCCAGAGA		qRT-PCR
GgVR1-F	TGAAGGGTGCATTGGGGT		qRT-PCR
GgVR1-R	CAGCAGTGGCACTCGAAGTG		qRT-PCR
actin-F	GATGCCTATGTGGGTGATGAA		qRT-PCR
actin-R	GATCTTTTCCATGTCATCCCAG		qRT-PCR
1302-F	TCGCAAGACCCTTCCTCTAT
1302-R	CCGTATGTTGCATCACCTTC
