# Supplementary material for: MeJA Elicitation on Flavonoid Biosynthesis and Gene Expression in the Hairy Roots of Glycyrrhiza glabra L
Source: Genes (Basel). 2025 Nov 18;16(11):1387. doi: 10.3390/genes16111387 (PMC12652217; doi:10.3390/genes16111387)
Supplement: Supplementary file 1 [file genes-16-01387-s001.zip › genes-3973358-supplementary/Supplementary Table S2.xlsx]

## Sheet: Sheet1
Standards	Parent ion	Quantitative ion	Collision Energy (V)	Qualitative ion	Collision Energy (V)	Retention time
isoliquiritigenin	255.1	134.9	15	119	30	0.85
liquiritigenin	254.9	134.8	15	119.3	25	0.85
liquiritin	416.9	254.8	20	329	20	0.75
licochalcone A	337	268.1	20	243	25	3.75
glabridin	232	200.9	25	134.7	20	0.19
