# Supplementary material for: MeJA Elicitation on Flavonoid Biosynthesis and Gene Expression in the Hairy Roots of Glycyrrhiza glabra L
Source: Genes (Basel). 2025 Nov 18;16(11):1387. doi: 10.3390/genes16111387 (PMC12652217; doi:10.3390/genes16111387)
Supplement: Supplementary file 1 [file genes-16-01387-s001.zip › genes-3973358-supplementary/Supplementary Table S3.xlsx]

## Sheet: Sheet1
0 d-vs-3 d					0 d-vs-5 d
Pathy	Up Genes	Down Genes	Total		Pathy	Up Genes	Down Genes	Total
Metabolic pathways	335	181	516		Metabolic pathways	169	82	251
Biosynthesis of secondary metabolites	239	104	343		Biosynthesis of secondary metabolites	99	49	148
Carbon metabolism	50	16	66		Starch and sucrose metabolism	17	6	23
Biosynthesis of amino acids	48	18	66		Galactose metabolism	14	3	17
Glycolysis/Gluconeogenesis	37	4	41		Phenylpropanoid biosynthesis	11	9	20
Phenylpropanoid biosynthesis	32	27	59		Biosynthesis of nucleotide sugars	11	5	16
Cysteine and methionine metabolism	24	14	38		Ascorbate and aldarate metabolism	10	1	11
Pyruvate metabolism	24	4	28		Valine, leucine and isoleucine degradation	10	0	10
Galactose metabolism	20	6	26		Pyrimidine metabolism	8	1	9
Flavonoid biosynthesis	19	4	23		Arginine and proline metabolism	8	4	12
Glutathione metabolism	18	4	22		Terpenoid backbone biosynthesis	8	0	8
2-Oxocarboxylic acid metabolism	17	0	17		Pentose and glucuronate interconversions	8	9	17
Fructose and mannose metabolism	16	7	23		Cysteine and methionine metabolism	8	6	14
Tyrosine metabolism	15	2	17		alpha-Linolenic acid metabolism	7	1	8
Glycine, serine and threonine metabolism	14	2	16		Glycerolipid metabolism	7	4	11
alpha-Linolenic acid metabolism	14	6	20		Fructose and mannose metabolism	7	0	7
Valine, leucine and isoleucine degradation	14	0	14		Cyanoamino acid metabolism	7	2	9
Pentose phosphate pathway	13	5	18		Biosynthesis of various plant secondary metabolites	6	2	8
Phenylalanine, tyrosine and tryptophan biosynthesis	13	7	20		Inositol phosphate metabolism	6	5	11
Alanine, aspartate and glutamate metabolism	13	2	15		Flavonoid biosynthesis	6	4	10
Citrate cycle (TCA cycle)	11	2	13		Linoleic acid metabolism	6	0	6
Tropane, piperidine and pyridine alkaloid biosynthesis	11	2	13		Alanine, aspartate and glutamate metabolism	6	2	8
Isoflavonoid biosynthesis	10	4	14		Nitrogen metabolism	5	0	5
Phenylalanine metabolism	8	2	10		Isoflavonoid biosynthesis	4	4	8
Nitrogen metabolism	7	6	13		Ether lipid metabolism	4	3	7
Lysine biosynthesis	4	0	4		Sulfur metabolism	4	2	6
Vitamin B6 metabolism	4	2	6		Flavone and flavonol biosynthesis	2	1	3
Flavone and flavonol biosynthesis	3	1	4		ABC transporters	2	4	6
Glucosinolate biosynthesis	3	0	3		Monoterpenoid biosynthesis	2	1	3
Betalain biosynthesis	2	0	2		Vitamin B6 metabolism	2	3	5
NOTE: The red genes were differentially expressed genes potentially associated with flavonoid synthesis.
