# Supplementary material for: MeJA Elicitation on Flavonoid Biosynthesis and Gene Expression in the Hairy Roots of Glycyrrhiza glabra L
Source: Genes (Basel). 2025 Nov 18;16(11):1387. doi: 10.3390/genes16111387 (PMC12652217; doi:10.3390/genes16111387)
Supplement: Supplementary file 1 [file genes-16-01387-s001.zip › genes-3973358-supplementary/Supplementary Table S4.xlsx]

## Sheet: kmeans_cluster
id	cluster	0 d	3 d	5 d	gene_id	GeneSymbol	Description	GO_BP	GO_CC	GO_MF	KO	Pathway
Glyur000363s00015351	1	0.443333	84.3433	24.3067	Glyur000363s00015351	Glyur000363s00015351	Putative branched-chain-amino-acid aminotransferase 7	GO:0009081:branched-chain amino acid metabolic process;	GO:0005737:cytoplasm;	GO:0004084:branched-chain-amino-acid transaminase activity;	K00826	ko00270 Cysteine and methionine metabolism;ko00280 Valine, leucine and isoleucine degradation;ko00290 Valine, leucine and isoleucine biosynthesis;ko00770 Pantothenate and CoA biosynthesis;ko00966 Glucosinolate biosynthesis;ko01100 Metabolic pathways;ko01110 Biosynthesis of secondary metabolites;ko01210 2-Oxocarboxylic acid metabolism;ko01230 Biosynthesis of amino acids;ko01240 Biosynthesis of cof…
Glyur000387s00017697	1	21.0867	68.02	31.4067	Glyur000387s00017697	Glyur000387s00017697	Aspartate aminotransferase, mitochondrial	GO:0006103:2-oxoglutarate metabolic process;GO:0006531:aspartate metabolic process;GO:0009058:biosynthetic process;GO:0006536:glutamate metabolic process;	GO:0005829:cytosol;GO:0005759:mitochondrial matrix;GO:0005739:mitochondrion;GO:0005777:peroxisome;	GO:0005507:copper ion binding;GO:0004069:L-aspartate:2-oxoglutarate aminotransferase activity;GO:0030170:pyridoxal phosphate binding;	K14455	ko00220 Arginine biosynthesis;ko00250 Alanine, aspartate and glutamate metabolism;ko00270 Cysteine and methionine metabolism;ko00330 Arginine and proline metabolism;ko00350 Tyrosine metabolism;ko00360 Phenylalanine metabolism;ko00400 Phenylalanine, tyrosine and tryptophan biosynthesis;ko00710 Carbon fixation in photosynthetic organisms;ko00950 Isoquinoline alkaloid biosynthesis;ko00960 Tropane, p…
Glyur000095s00007045	1	388.44	1634.22	303.46	Glyur000095s00007045	Glyur000095s00007045	-	-	-	-	K00799	ko00480 Glutathione metabolism;ko01100 Metabolic pathways;;
Glyur000103s00007427	1	55.7067	205.117	93.1267	Glyur000103s00007427	Glyur000103s00007427	-	-	-	-	-	-
Glyur000227s00015122	1	3.76333	19.1567	5.03333	Glyur000227s00015122	Glyur000227s00015122	-	-	-	-	-	-
Glyur000341s00020132	1	43.91	212.24	74.6367	Glyur000341s00020132	Glyur000341s00020132	-	-	-	-	-	-
Glyur000047s00004020	1	8.58333	18.5433	7.51667	Glyur000047s00004020	Glyur000047s00004020	Pentatricopeptide repeat-containing protein At1g32415, mitochondrial	GO:0031930:mitochondria-nucleus signaling pathway;GO:1905392:plant organ morphogenesis;GO:0009451:RNA modification;	GO:0005739:mitochondrion;	GO:0003723:RNA binding;	-	-
Glyur000234s00015075	1	46.9	110.647	60.6967	Glyur000234s00015075	Glyur000234s00015075	protein SLOW GREEN 1, chloroplastic	GO:0009658:chloroplast organization;	GO:0009507:chloroplast;GO:0009941:chloroplast envelope;GO:0005829:cytosol;GO:0009536:plastid;	-	-	-
Glyur001099s00027729	1	32.9033	81.53	41.0267	Glyur001099s00027729	Glyur001099s00027729	Outer envelope pore protein 24, chloroplastic	GO:0034765:regulation of monoatomic ion transmembrane transport;	GO:0009707:chloroplast outer membrane;GO:0034426:etioplast membrane;GO:0046930:pore complex;	GO:0015288:porin activity;GO:0022843:voltage-gated monoatomic cation channel activity;	-	-
Glyur000283s00016958	1	68.8667	212.92	83.8533	Glyur000283s00016958	Glyur000283s00016958	-	-	-	-	-	-
Glyur000896s00028920	1	53.0733	143.83	75.0167	Glyur000896s00028920	Glyur000896s00028920	Methylenetetrahydrofolate reductase (NADH) 2	GO:0009086:methionine biosynthetic process;GO:0035999:tetrahydrofolate interconversion;	GO:0005829:cytosol;	GO:0071949:FAD binding;GO:0004489:methylenetetrahydrofolate reductase (NAD(P)H) activity;GO:0106312:methylenetetrahydrofolate reductase NADH activity;	K00297	ko00670 One carbon pool by folate;ko01100 Metabolic pathways;ko01200 Carbon metabolism;;
Glyur000930s00030241	1	41.98	87.16	41.1933	Glyur000930s00030241	Glyur000930s00030241	Mitochondrial phosphate carrier protein 3, mitochondrial	GO:1990547:mitochondrial phosphate ion transmembrane transport;GO:0035435:phosphate ion transmembrane transport;GO:0009651:response to salt stress;	GO:0005743:mitochondrial inner membrane;GO:0005739:mitochondrion;GO:0009505:plant-type cell wall;GO:0000325:plant-type vacuole;	GO:0005315:inorganic phosphate transmembrane transporter activity;GO:0003729:mRNA binding;	K15102	-
Glyur000044s00005214	1	22.24	62.12	31.5133	Glyur000044s00005214	Glyur000044s00005214	Sulfite exporter TauE/SafE family protein 6	GO:0016567:protein ubiquitination;	GO:0031464:Cul4A-RING E3 ubiquitin ligase complex;GO:0016020:membrane;	-	-	-
Glyur001003s00035750	1	39.15	61.57	44.03	Glyur001003s00035750	Glyur001003s00035750	TOM1-like protein 3	GO:0043328:protein transport to vacuole involved in ubiquitin-dependent protein catabolic process via the multivesicular body sorting pathway;	GO:0016020:membrane;	GO:0035091:phosphatidylinositol binding;GO:0043130:ubiquitin binding;	-	-
Glyur000005s00000998	1	47.85	186.6	85.93	Glyur000005s00000998	Glyur000005s00000998	ATP-citrate synthase beta chain protein 1	GO:0006085:acetyl-CoA biosynthetic process;GO:0006633:fatty acid biosynthetic process;GO:0006099:tricarboxylic acid cycle;	GO:0140615:ATP-dependent citrate lyase complex;GO:0005829:cytosol;	GO:0005524:ATP binding;GO:0003878:ATP citrate synthase activity;GO:0046872:metal ion binding;	K01648	ko00020 Citrate cycle (TCA cycle);ko01100 Metabolic pathways;ko01110 Biosynthesis of secondary metabolites;;
Glyur000011s00000639	1	28.7167	128.173	27.85	Glyur000011s00000639	Glyur000011s00000639	NADP-dependent malic enzyme	GO:0006108:malate metabolic process;	GO:0005737:cytoplasm;	GO:0004471:malate dehydrogenase (decarboxylating) (NAD+) activity;GO:0004473:malate dehydrogenase (decarboxylating) (NADP+) activity;GO:0046872:metal ion binding;GO:0051287:NAD binding;GO:0008948:oxaloacetate decarboxylase activity;	K00029	ko00620 Pyruvate metabolism;ko00710 Carbon fixation in photosynthetic organisms;ko01100 Metabolic pathways;ko01200 Carbon metabolism;;
Glyur000135s00007319	1	27.7867	122.593	38.3267	Glyur000135s00007319	Glyur000135s00007319	Probable aldo-keto reductase 1	GO:0051301:cell division;GO:0007059:chromosome segregation;GO:0006281:DNA repair;GO:0051321:meiotic cell cycle;GO:0007064:mitotic sister chromatid cohesion;GO:0007062:sister chromatid cohesion;	GO:0000785:chromatin;GO:0000775:chromosome, centromeric region;GO:0008278:cohesin complex;GO:0005737:cytoplasm;GO:0016363:nuclear matrix;GO:0005634:nucleus;GO:0009506:plasmodesma;GO:0005819:spindle;	GO:0005524:ATP binding;GO:0016887:ATP hydrolysis activity;GO:0003682:chromatin binding;GO:0061775:cohesin loader activity;GO:0003690:double-stranded DNA binding;GO:0004033:aldo-keto reductase (NADP) activity;	K06669	-
Glyur000741s00030650	1	35.8533	71.6967	43.63	Glyur000741s00030650	Glyur000741s00030650	Pyruvate kinase 1, cytosolic	-	GO:0005829:cytosol;	GO:0005524:ATP binding;GO:0016301:kinase activity;GO:0000287:magnesium ion binding;GO:0030955:potassium ion binding;GO:0004743:pyruvate kinase activity;	K00873	ko00010 Glycolysis / Gluconeogenesis;ko00620 Pyruvate metabolism;ko01100 Metabolic pathways;ko01110 Biosynthesis of secondary metabolites;ko01200 Carbon metabolism;ko01230 Biosynthesis of amino acids;;
Glyur001471s00032850	1	39.1833	90.27	46.8733	Glyur001471s00032850	Glyur001471s00032850	Membrane steroid-binding protein 1	-	GO:0012505:endomembrane system;GO:0005783:endoplasmic reticulum;GO:0016020:membrane;GO:0005886:plasma membrane;	GO:0005496:steroid binding;	K17278	-
Glyur006362s00045629	1	17.17	37.8267	21.1667	Glyur006362s00045629	Glyur006362s00045629	Outer envelope pore protein 24, chloroplastic	GO:0034765:regulation of monoatomic ion transmembrane transport;	GO:0009707:chloroplast outer membrane;GO:0034426:etioplast membrane;GO:0046930:pore complex;	GO:0015288:porin activity;GO:0022843:voltage-gated monoatomic cation channel activity;	-	-
Glyur000044s00005191	1	73.5967	255.313	74.24	Glyur000044s00005191	Glyur000044s00005191	NAD(P)H dehydrogenase (quinone) FQR1	GO:0071365:cellular response to auxin stimulus;GO:0006979:response to oxidative stress;	GO:0005886:plasma membrane;	GO:0010181:FMN binding;GO:0003955:NAD(P)H dehydrogenase (quinone) activity;GO:0050136:NADH dehydrogenase (quinone) activity;GO:0008753:NADPH dehydrogenase (quinone) activity;	K03809	ko00130 Ubiquinone and other terpenoid-quinone biosynthesis;ko01100 Metabolic pathways;ko01110 Biosynthesis of secondary metabolites;ko01240 Biosynthesis of cofactors;;
Glyur005147s00047575	1	5.89	116.417	6.35333	Glyur005147s00047575	Glyur005147s00047575	-	-	-	-	-	-
Glyur000115s00008254	1	23.08	50.2633	30.6767	Glyur000115s00008254	Glyur000115s00008254	Mitochondrial import inner membrane translocase subunit TIM23-2	GO:0030150:protein import into mitochondrial matrix;	GO:0005743:mitochondrial inner membrane;GO:0005739:mitochondrion;GO:0005744:TIM23 mitochondrial import inner membrane translocase complex;	GO:0008320:protein transmembrane transporter activity;	K17794	-
Glyur000042s00005039	1	31.88	47.8833	28.9933	Glyur000042s00005039	Glyur000042s00005039	Mitochondrial outer membrane protein porin 2	-	GO:0005741:mitochondrial outer membrane;GO:0046930:pore complex;	GO:0015288:porin activity;GO:0008308:voltage-gated monoatomic anion channel activity;	K15040	-
Glyur000022s00002036	1	27.22	46.3467	24.18	Glyur000022s00002036	Glyur000022s00002036	Organelle RRM domain-containing protein 2, mitochondrial	GO:0080156:mitochondrial mRNA modification;GO:0006397:mRNA processing;	GO:0005739:mitochondrion;	GO:0003729:mRNA binding;GO:0003723:RNA binding;	-	-
Glyur000085s00008849	1	104.89	225.937	112.503	Glyur000085s00008849	Glyur000085s00008849	Cytochrome c	-	GO:0005758:mitochondrial intermembrane space;GO:0070469:respirasome;	GO:0009055:electron transfer activity;GO:0020037:heme binding;GO:0046872:metal ion binding;	K08738	ko00190 Oxidative phosphorylation;ko01100 Metabolic pathways;;
Glyur000346s00018184	1	1.79	7.52333	2.90667	Glyur000346s00018184	Glyur000346s00018184	Protein NUCLEAR FUSION DEFECTIVE 4	GO:0000741:karyogamy;GO:0010197:polar nucleus fusion;GO:0009651:response to salt stress;	GO:0016020:membrane;GO:0005739:mitochondrion;	-	-	-
Glyur001249s00034771	1	9.49667	54.8367	10.4233	Glyur001249s00034771	Glyur001249s00034771	-	-	-	-	-	-
Glyur000029s00003613	1	4.97	31.2833	12.1067	Glyur000029s00003613	Glyur000029s00003613	Fatty acid desaturase 4, chloroplastic	GO:0046471:phosphatidylglycerol metabolic process;GO:0006636:unsaturated fatty acid biosynthetic process;	GO:0009507:chloroplast;GO:0031969:chloroplast membrane;	GO:0102654:1-18:1-2-16:0-phosphatidylglycerol trans-3 desaturase activity;GO:0102851:1-18:2-2-16:0-phosphatidylglycerol desaturase activity;GO:0052637:delta 3-trans-hexadecenoic acid phosphatidylglycerol desaturase activity;	K10704	-
Glyur000082s00007612	1	182.067	857.467	305.567	Glyur000082s00007612	Glyur000082s00007612	Nodulin-13	GO:0009738:abscisic acid-activated signaling pathway;GO:0009736:cytokinin-activated signaling pathway;GO:0006952:defense response;GO:0009877:nodulation;GO:0009607:response to biotic stimulus;	-	GO:0010427:abscisic acid binding;GO:0004864:protein phosphatase inhibitor activity;GO:0038023:signaling receptor activity;	-	-
Glyur000036s00004647	1	41.5767	68.7167	39.3633	Glyur000036s00004647	Glyur000036s00004647	Nucleoside diphosphate kinase III, chloroplastic/mitochondrial	GO:0006241:CTP biosynthetic process;GO:0006183:GTP biosynthetic process;GO:0006165:obsolete nucleoside diphosphate phosphorylation;GO:0006228:UTP biosynthetic process;	GO:0009543:chloroplast thylakoid lumen;GO:0005829:cytosol;GO:0005743:mitochondrial inner membrane;GO:0005758:mitochondrial intermembrane space;GO:0005739:mitochondrion;	GO:0005524:ATP binding;GO:0050897:cobalt ion binding;GO:0004550:nucleoside diphosphate kinase activity;GO:0008270:zinc ion binding;	K00940	ko00230 Purine metabolism;ko00240 Pyrimidine metabolism;ko01100 Metabolic pathways;ko01110 Biosynthesis of secondary metabolites;ko01232 Nucleotide metabolism;ko01240 Biosynthesis of cofactors;ko04016 MAPK signaling pathway - plant;;
Glyur000548s00021018	1	128.62	538.963	184.47	Glyur000548s00021018	Glyur000548s00021018	ATP-citrate synthase alpha chain protein 1	GO:0006629:lipid metabolic process;GO:0006099:tricarboxylic acid cycle;	GO:0005829:cytosol;	GO:0005524:ATP binding;GO:0003878:ATP citrate synthase activity;	K01648	ko00020 Citrate cycle (TCA cycle);ko01100 Metabolic pathways;ko01110 Biosynthesis of secondary metabolites;;
Glyur000052s00005811	1	73.8467	120.563	68.39	Glyur000052s00005811	Glyur000052s00005811	Dihydrolipoyllysine-residue acetyltransferase component 3 of pyruvate dehydrogenase complex, mitochondrial	GO:0006086:acetyl-CoA biosynthetic process from pyruvate;GO:0006096:glycolytic process;	GO:0005737:cytoplasm;GO:0005759:mitochondrial matrix;GO:0005739:mitochondrion;GO:0005634:nucleus;GO:0045254:pyruvate dehydrogenase complex;	GO:0016407:acetyltransferase activity;GO:0004742:dihydrolipoyllysine-residue acetyltransferase activity;GO:0031405:lipoic acid binding;	K00627	ko00010 Glycolysis / Gluconeogenesis;ko00020 Citrate cycle (TCA cycle);ko00620 Pyruvate metabolism;ko00785 Lipoic acid metabolism;ko01100 Metabolic pathways;ko01110 Biosynthesis of secondary metabolites;ko01200 Carbon metabolism;ko01210 2-Oxocarboxylic acid metabolism;;
Glyur000210s00014443	1	40.8533	245.297	42.0033	Glyur000210s00014443	Glyur000210s00014443	Cytochrome P450 94A1	-	GO:0005789:endoplasmic reticulum membrane;	GO:0020037:heme binding;GO:0005506:iron ion binding;GO:0004497:monooxygenase activity;GO:0016705:oxidoreductase activity, acting on paired donors, with incorporation or reduction of molecular oxygen;	K13407	ko00073 Cutin, suberine and wax biosynthesis;;
Glyur000012s00000620	1	80.63	130.503	81.6267	Glyur000012s00000620	Glyur000012s00000620	Dihydrolipoyl dehydrogenase, mitochondrial	-	GO:0005960:glycine cleavage complex;GO:0005759:mitochondrial matrix;GO:0005739:mitochondrion;	GO:0004148:dihydrolipoyl dehydrogenase activity;GO:0050660:flavin adenine dinucleotide binding;	K00382	ko00010 Glycolysis / Gluconeogenesis;ko00020 Citrate cycle (TCA cycle);ko00260 Glycine, serine and threonine metabolism;ko00280 Valine, leucine and isoleucine degradation;ko00310 Lysine degradation;ko00380 Tryptophan metabolism;ko00620 Pyruvate metabolism;ko00630 Glyoxylate and dicarboxylate metabolism;ko00640 Propanoate metabolism;ko00785 Lipoic acid metabolism;ko01100 Metabolic pathways;ko01110…
Glyur000178s00013231	1	8.79	134.22	8.98667	Glyur000178s00013231	Glyur000178s00013231	12-oxophytodienoate reductase 3	GO:0006633:fatty acid biosynthetic process;GO:0009695:jasmonic acid biosynthetic process;GO:0031408:oxylipin biosynthetic process;	GO:0005777:peroxisome;	GO:0016629:12-oxophytodienoate reductase activity;GO:0010181:FMN binding;GO:0042802:identical protein binding;GO:0016491:oxidoreductase activity;	K05894	ko00592 alpha-Linolenic acid metabolism;ko01100 Metabolic pathways;ko01110 Biosynthesis of secondary metabolites;;
Glyur000037s00002671	1	22.8333	100.24	26.87	Glyur000037s00002671	Glyur000037s00002671	Phosphoserine aminotransferase 1, chloroplastic	GO:0006564:L-serine biosynthetic process;	GO:0009507:chloroplast;GO:0009570:chloroplast stroma;GO:0005737:cytoplasm;GO:0009536:plastid;	GO:0004648:O-phospho-L-serine:2-oxoglutarate aminotransferase activity;GO:0042803:protein homodimerization activity;GO:0030170:pyridoxal phosphate binding;	K00831	ko00260 Glycine, serine and threonine metabolism;ko00270 Cysteine and methionine metabolism;ko00750 Vitamin B6 metabolism;ko01100 Metabolic pathways;ko01110 Biosynthesis of secondary metabolites;ko01200 Carbon metabolism;ko01230 Biosynthesis of amino acids;ko01240 Biosynthesis of cofactors;;
Glyur001233s00029980	1	31.99	201.553	36.23	Glyur001233s00029980	Glyur001233s00029980	Probable glutathione S-transferase parA	GO:0009734:auxin-activated signaling pathway;GO:0006749:glutathione metabolic process;	GO:0005737:cytoplasm;	GO:0004364:glutathione transferase activity;	K00799	ko00480 Glutathione metabolism;ko01100 Metabolic pathways;;
Glyur000191s00015609	1	209.637	465.143	179.82	Glyur000191s00015609	Glyur000191s00015609	-	-	-	-	-	-
Glyur005331s00046486	1	42.64	331.99	104.267	Glyur005331s00046486	Glyur005331s00046486	Cytochrome P450 81E8	-	GO:0016020:membrane;	GO:0020037:heme binding;GO:0005506:iron ion binding;GO:0004497:monooxygenase activity;GO:0016705:oxidoreductase activity, acting on paired donors, with incorporation or reduction of molecular oxygen;	K13260	ko00943 Isoflavonoid biosynthesis;ko01100 Metabolic pathways;ko01110 Biosynthesis of secondary metabolites;;
Glyur000192s00009350	1	31.5333	59.4533	37.7967	Glyur000192s00009350	Glyur000192s00009350	-	-	-	-	K09522	-
Glyur006928s00046307	1	76.01	129.767	49.7567	Glyur006928s00046307	Glyur006928s00046307	Isoflavone reductase homolog	GO:0009807:lignan biosynthetic process;	-	GO:0016491:oxidoreductase activity;	-	-
Glyur000695s00020677	1	24.58	67.5433	36.97	Glyur000695s00020677	Glyur000695s00020677	Probable aldo-keto reductase 1	-	GO:0005737:cytoplasm;	GO:0004033:aldo-keto reductase (NADP) activity;	-	-
Glyur000122s00010227	1	0.243333	10.2533	0.573333	Glyur000122s00010227	Glyur000122s00010227	External alternative NAD(P)H-ubiquinone oxidoreductase B2, mitochondrial	GO:0006116:NADH oxidation;	GO:0005743:mitochondrial inner membrane;GO:0005758:mitochondrial intermembrane space;GO:0005739:mitochondrion;GO:0005777:peroxisome;	GO:0005509:calcium ion binding;GO:0050136:NADH dehydrogenase (quinone) activity;GO:0016491:oxidoreductase activity;	K17871	-
Glyur006513s00040507	1	11.5533	21.0333	13.6	Glyur006513s00040507	Glyur006513s00040507	-	-	-	-	-	-
Glyur005338s00040308	1	88.7633	194.49	112.33	Glyur005338s00040308	Glyur005338s00040308	NADP-dependent malic enzyme 4, chloroplastic	GO:0006633:fatty acid biosynthetic process;GO:0006108:malate metabolic process;GO:0006090:pyruvate metabolic process;	GO:0009507:chloroplast;GO:0005739:mitochondrion;	GO:0050897:cobalt ion binding;GO:0004471:malate dehydrogenase (decarboxylating) (NAD+) activity;GO:0004473:malate dehydrogenase (decarboxylating) (NADP+) activity;GO:0004470:malic enzyme activity;GO:0051287:NAD binding;GO:0008948:oxaloacetate decarboxylase activity;GO:0008270:zinc ion binding;	K00029	ko00620 Pyruvate metabolism;ko00710 Carbon fixation in photosynthetic organisms;ko01100 Metabolic pathways;ko01200 Carbon metabolism;;
Glyur000124s00011944	1	51.45	96.14	62.89	Glyur000124s00011944	Glyur000124s00011944	Putative clathrin assembly protein At5g35200	GO:0048268:clathrin coat assembly;GO:0072583:clathrin-dependent endocytosis;GO:0006900:vesicle budding from membrane;	GO:0005905:clathrin-coated pit;GO:0030136:clathrin-coated vesicle;GO:0005794:Golgi apparatus;	GO:0005545:1-phosphatidylinositol binding;GO:0032050:clathrin heavy chain binding;GO:0005546:phosphatidylinositol-4,5-bisphosphate binding;GO:0000149:SNARE binding;	-	-
Glyur000243s00013151	1	34.15	129.633	56.0967	Glyur000243s00013151	Glyur000243s00013151	WRKY transcription factor 22	GO:0071456:cellular response to hypoxia;GO:0006952:defense response;GO:0010150:leaf senescence;	GO:0005634:nucleus;	GO:0003700:DNA-binding transcription factor activity;GO:0000976:transcription cis-regulatory region binding;	K13425	ko04016 MAPK signaling pathway - plant;ko04626 Plant-pathogen interaction;;
Glyur000045s00009977	1	81.9267	207.163	96.18	Glyur000045s00009977	Glyur000045s00009977	Probable NAD(P)H dehydrogenase (quinone) FQR1-like 1	-	GO:0005829:cytosol;GO:0005886:plasma membrane;GO:0009506:plasmodesma;	GO:0010181:FMN binding;GO:0050136:NADH dehydrogenase (quinone) activity;GO:0008753:NADPH dehydrogenase (quinone) activity;	K03809	ko00130 Ubiquinone and other terpenoid-quinone biosynthesis;ko01100 Metabolic pathways;ko01110 Biosynthesis of secondary metabolites;ko01240 Biosynthesis of cofactors;;
Glyur000094s00007890	1	58.0567	115.543	26.5867	Glyur000094s00007890	Glyur000094s00007890	12-oxophytodienoate reductase 2	GO:0006633:fatty acid biosynthetic process;GO:0009695:jasmonic acid biosynthetic process;GO:0031408:oxylipin biosynthetic process;GO:0009611:response to wounding;	GO:0005737:cytoplasm;GO:0005739:mitochondrion;	GO:0016629:12-oxophytodienoate reductase activity;GO:0010181:FMN binding;GO:0016491:oxidoreductase activity;	K05894	ko00592 alpha-Linolenic acid metabolism;ko01100 Metabolic pathways;ko01110 Biosynthesis of secondary metabolites;;
Glyur001731s00039578	1	45.89	308.913	81.37	Glyur001731s00039578	Glyur001731s00039578	-	-	-	-	K07025	-
Glyur001237s00036947	1	0.196667	14.8	1.12667	Glyur001237s00036947	Glyur001237s00036947	-	-	-	-	K09422	-
Glyur000062s00005458	1	113.957	213.257	79.5533	Glyur000062s00005458	Glyur000062s00005458	Bifunctional pinoresinol-lariciresinol reductase	GO:1902132:(+)-lariciresinol biosynthetic process;GO:1902131:(+)-lariciresinol catabolic process;GO:1902125:(+)-pinoresinol catabolic process;GO:1902138:(-)-secoisolariciresinol biosynthetic process;GO:0009807:lignan biosynthetic process;	-	GO:0010284:lariciresinol reductase activity;GO:0010283:pinoresinol reductase activity;	-	-
Glyur000572s00019028	1	9.45	32.5933	11.1467	Glyur000572s00019028	Glyur000572s00019028	Peroxidase 20	GO:0042744:hydrogen peroxide catabolic process;GO:0006979:response to oxidative stress;	GO:0005576:extracellular region;	GO:0020037:heme binding;GO:0140825:lactoperoxidase activity;GO:0046872:metal ion binding;	K00430	ko00940 Phenylpropanoid biosynthesis;ko01100 Metabolic pathways;ko01110 Biosynthesis of secondary metabolites;;
Glyur000230s00016869	1	312.96	979.75	429.13	Glyur000230s00016869	Glyur000230s00016869	-	-	-	-	-	-
Glyur002136s00034533	1	88.0533	187.703	77.3333	Glyur002136s00034533	Glyur002136s00034533	ADP,ATP carrier protein 1, mitochondrial	GO:0140021:mitochondrial ADP transmembrane transport;GO:1990544:mitochondrial ATP transmembrane transport;	GO:0005743:mitochondrial inner membrane;	GO:0005471:ATP:ADP antiporter activity;	K05863	-
Glyur000449s00027095	1	4.49333	31.6533	6.12333	Glyur000449s00027095	Glyur000449s00027095	Bifunctional aspartate aminotransferase and glutamate/aspartate-prephenate aminotransferase	GO:0009095:aromatic amino acid family biosynthetic process, prephenate pathway;GO:0009094:L-phenylalanine biosynthetic process;	GO:0009507:chloroplast;	GO:0033853:aspartate-prephenate aminotransferase activity;GO:0033854:glutamate-prephenate aminotransferase activity;GO:0042802:identical protein binding;GO:0004069:L-aspartate:2-oxoglutarate aminotransferase activity;GO:0030170:pyridoxal phosphate binding;	K15849	ko00350 Tyrosine metabolism;ko00360 Phenylalanine metabolism;ko00400 Phenylalanine, tyrosine and tryptophan biosynthesis;ko00950 Isoquinoline alkaloid biosynthesis;ko00960 Tropane, piperidine and pyridine alkaloid biosynthesis;ko01100 Metabolic pathways;ko01110 Biosynthesis of secondary metabolites;ko01230 Biosynthesis of amino acids;;
Glyur000044s00005134	1	0.8	17.0833	2.21333	Glyur000044s00005134	Glyur000044s00005134	Internal alternative NAD(P)H-ubiquinone oxidoreductase A2, mitochondrial	GO:0006116:NADH oxidation;	GO:0005743:mitochondrial inner membrane;GO:0005759:mitochondrial matrix;GO:0005739:mitochondrion;GO:0005777:peroxisome;	GO:0050136:NADH dehydrogenase (quinone) activity;GO:0003959:NADPH dehydrogenase activity;GO:0016491:oxidoreductase activity;	K17871	-
Glyur000029s00003612	1	36.0567	105.86	25.7533	Glyur000029s00003612	Glyur000029s00003612	-	-	-	-	K07437	ko01100 Metabolic pathways;;
Glyur000620s00017804	1	57.9933	390.393	134.69	Glyur000620s00017804	Glyur000620s00017804	1-aminocyclopropane-1-carboxylate oxidase 3	GO:0009805:coumarin biosynthetic process;GO:0009693:ethylene biosynthetic process;GO:0002238:response to molecule of fungal origin;	-	GO:0009815:1-aminocyclopropane-1-carboxylate oxidase activity;GO:0016706:2-oxoglutarate-dependent dioxygenase activity;GO:0031418:L-ascorbic acid binding;GO:0046872:metal ion binding;	K05933	ko00270 Cysteine and methionine metabolism;ko01100 Metabolic pathways;ko01110 Biosynthesis of secondary metabolites;;
Glyur000044s00005206	1	11.3233	21.0533	11.5367	Glyur000044s00005206	Glyur000044s00005206	-	-	-	-	-	-
Glyur000112s00012299	1	27.5667	58.6067	29.6933	Glyur000112s00012299	Glyur000112s00012299	Putative clathrin assembly protein At2g01600	GO:0048268:clathrin coat assembly;GO:0072583:clathrin-dependent endocytosis;GO:0006900:vesicle budding from membrane;	GO:0005905:clathrin-coated pit;GO:0030136:clathrin-coated vesicle;GO:0005794:Golgi apparatus;GO:0005739:mitochondrion;GO:0005886:plasma membrane;	GO:0005545:1-phosphatidylinositol binding;GO:0030276:clathrin binding;GO:0032050:clathrin heavy chain binding;GO:0005546:phosphatidylinositol-4,5-bisphosphate binding;GO:0000149:SNARE binding;	-	-
Glyur000054s00005323	1	10.4167	117.227	10.3233	Glyur000054s00005323	Glyur000054s00005323	Pleiotropic drug resistance protein 1	-	GO:0016020:membrane;	GO:0140359:ABC-type transporter activity;GO:0005524:ATP binding;	K01592	ko00350 Tyrosine metabolism;ko00950 Isoquinoline alkaloid biosynthesis;ko01100 Metabolic pathways;ko01110 Biosynthesis of secondary metabolites;;
Glyur004008s00037413	1	17.1567	28.4867	18.8733	Glyur004008s00037413	Glyur004008s00037413	Fumarate hydratase 1, mitochondrial	GO:0006106:fumarate metabolic process;GO:0006108:malate metabolic process;GO:0048868:pollen tube development;GO:0051262:protein tetramerization;GO:0006099:tricarboxylic acid cycle;	GO:0005829:cytosol;GO:0005739:mitochondrion;GO:0045239:tricarboxylic acid cycle enzyme complex;	GO:0004333:fumarate hydratase activity;	K01679	ko00020 Citrate cycle (TCA cycle);ko00620 Pyruvate metabolism;ko01100 Metabolic pathways;ko01110 Biosynthesis of secondary metabolites;ko01200 Carbon metabolism;;
Glyur001960s00034841	1	32.5033	75.0033	39.2567	Glyur001960s00034841	Glyur001960s00034841	-	-	-	-	-	-
Glyur000116s00009244	1	10.0633	22.24	6.21667	Glyur000116s00009244	Glyur000116s00009244	Protein LATE ELONGATED HYPOCOTYL	GO:0007623:circadian rhythm;GO:0010597:green leaf volatile biosynthetic process;GO:0045892:negative regulation of DNA-templated transcription;GO:0042752:regulation of circadian rhythm;	GO:0005634:nucleus;	GO:0000976:transcription cis-regulatory region binding;	K12133	ko04712 Circadian rhythm - plant;;
Glyur000390s00023099	1	29.9233	67.0367	29.7933	Glyur000390s00023099	Glyur000390s00023099	COBRA-like protein 1	GO:0010215:cellulose microfibril organization;GO:0052324:plant-type cell wall cellulose biosynthetic process;	GO:0005886:plasma membrane;	-	-	-
Glyur000010s00000966	1	0.126667	11.57	0.106667	Glyur000010s00000966	Glyur000010s00000966	-	-	-	-	-	-
Glyur000266s00012629	1	14.2733	57.7633	21.3467	Glyur000266s00012629	Glyur000266s00012629	3-isopropylmalate dehydratase large subunit, chloroplastic	GO:0019761:glucosinolate biosynthetic process;GO:0009098:leucine biosynthetic process;	GO:0009507:chloroplast;GO:0009570:chloroplast stroma;GO:0009536:plastid;	GO:0003861:3-isopropylmalate dehydratase activity;GO:0051539:4 iron, 4 sulfur cluster binding;GO:0050486:intramolecular transferase activity, transferring hydroxy groups;GO:0046872:metal ion binding;	K01703	ko00290 Valine, leucine and isoleucine biosynthesis;ko00660 C5-Branched dibasic acid metabolism;ko00966 Glucosinolate biosynthesis;ko01100 Metabolic pathways;ko01110 Biosynthesis of secondary metabolites;ko01210 2-Oxocarboxylic acid metabolism;ko01230 Biosynthesis of amino acids;;
Glyur000563s00023588	1	438.203	1206.19	639.757	Glyur000563s00023588	Glyur000563s00023588	-	-	-	-	-	-
Glyur000010s00000916	1	37.6067	83.1433	48.22	Glyur000010s00000916	Glyur000010s00000916	Adenylate kinase 4	GO:0016310:phosphorylation;GO:0006163:purine nucleotide metabolic process;	GO:0005737:cytoplasm;GO:0005739:mitochondrion;	GO:0004017:adenylate kinase activity;GO:0005524:ATP binding;	K00939	ko00230 Purine metabolism;ko00730 Thiamine metabolism;ko01100 Metabolic pathways;ko01110 Biosynthesis of secondary metabolites;ko01232 Nucleotide metabolism;ko01240 Biosynthesis of cofactors;;
Glyur001138s00028217	1	32.65	62.06	40.2167	Glyur001138s00028217	Glyur001138s00028217	Probable protein phosphatase 2C 64	GO:0035970:peptidyl-threonine dephosphorylation;	-	GO:0046872:metal ion binding;GO:0017018:myosin phosphatase activity;GO:0004722:protein serine/threonine phosphatase activity;	K01102	-
Glyur000695s00020678	1	0.353333	14.68	3.59667	Glyur000695s00020678	Glyur000695s00020678	Probable aldo-keto reductase 1	-	GO:0005737:cytoplasm;	GO:0004033:aldo-keto reductase (NADP) activity;	-	-
Glyur000073s00007762	1	62.0433	148.83	80.24	Glyur000073s00007762	Glyur000073s00007762	Glycine-rich protein 2	-	-	GO:0003723:RNA binding;GO:0008270:zinc ion binding;	K09250	-
Glyur000140s00011449	1	21.9267	36.0033	18.4167	Glyur000140s00011449	Glyur000140s00011449	B-box zinc finger protein 19	GO:0010100:negative regulation of photomorphogenesis;GO:0009640:photomorphogenesis;GO:0006355:regulation of DNA-templated transcription;	GO:0005634:nucleus;	GO:0008270:zinc ion binding;	-	-
Glyur000081s00006756	1	37.5133	60.6467	36.8333	Glyur000081s00006756	Glyur000081s00006756	Nuclear transcription factor Y subunit B-10	GO:0019760:glucosinolate metabolic process;GO:0006357:regulation of transcription by RNA polymerase II;	GO:0016602:CCAAT-binding factor complex;	GO:0001228:DNA-binding transcription activator activity, RNA polymerase II-specific;GO:0003700:DNA-binding transcription factor activity;GO:0000981:DNA-binding transcription factor activity, RNA polymerase II-specific;GO:0046982:protein heterodimerization activity;GO:0000976:transcription cis-regulatory region binding;	K08065	-
Glyur000399s00017812	1	45.74	76.06	44.94	Glyur000399s00017812	Glyur000399s00017812	-	-	-	-	K03245	-
Glyur000886s00024463	1	30.67	60.03	37.2633	Glyur000886s00024463	Glyur000886s00024463	Protein BASIC PENTACYSTEINE2	GO:1901002:positive regulation of response to salt stress;GO:0050793:regulation of developmental process;GO:0080157:regulation of plant-type cell wall organization or biogenesis;GO:0009723:response to ethylene;	GO:0005634:nucleus;	GO:0000987:cis-regulatory region sequence-specific DNA binding;GO:0003677:DNA binding;GO:0003700:DNA-binding transcription factor activity;GO:0043565:sequence-specific DNA binding;GO:1990837:sequence-specific double-stranded DNA binding;	-	-
Glyur000990s00032248	1	115.687	394.527	77.93	Glyur000990s00032248	Glyur000990s00032248	NADPH-dependent aldo-keto reductase, chloroplastic	GO:0009409:response to cold;GO:0009651:response to salt stress;GO:0009636:response to toxic substance;GO:0009414:response to water deprivation;	GO:0009507:chloroplast;GO:0005829:cytosol;GO:0005783:endoplasmic reticulum;	GO:0008106:alcohol dehydrogenase (NADP+) activity;GO:0004032:alditol:NADP+ 1-oxidoreductase activity;GO:0004033:aldo-keto reductase (NADP) activity;GO:0070401:NADP+ binding;GO:0016229:steroid dehydrogenase activity;	-	-
Glyur000740s00028693	1	222.707	645.653	214.71	Glyur000740s00028693	Glyur000740s00028693	Caffeoyl-CoA O-methyltransferase	GO:0009809:lignin biosynthetic process;GO:0032259:methylation;	-	GO:0042409:caffeoyl-CoA O-methyltransferase activity;GO:0046872:metal ion binding;	K00588	ko00940 Phenylpropanoid biosynthesis;ko00941 Flavonoid biosynthesis;ko00945 Stilbenoid, diarylheptanoid and gingerol biosynthesis;ko01100 Metabolic pathways;ko01110 Biosynthesis of secondary metabolites;;
Glyur000336s00018098	1	41.9367	88.14	53.01	Glyur000336s00018098	Glyur000336s00018098	Purple acid phosphatase 15	GO:0009846:pollen germination;GO:0009845:seed germination;	GO:0005576:extracellular region;	GO:0008707:4-phytase activity;GO:0003993:acid phosphatase activity;GO:0046872:metal ion binding;	-	-
Glyur000317s00022161	1	7.75667	22.8467	10.8367	Glyur000317s00022161	Glyur000317s00022161	-	-	-	-	-	-
Glyur000269s00013883	1	4.80667	36.17	12.31	Glyur000269s00013883	Glyur000269s00013883	-	-	-	-	-	-
Glyur000269s00013894	1	20.7167	37.1433	21.69	Glyur000269s00013894	Glyur000269s00013894	Hexokinase-3	GO:0001678:intracellular glucose homeostasis;GO:0006096:glycolytic process;GO:0019318:hexose metabolic process;GO:0009409:response to cold;GO:0006970:response to osmotic stress;GO:0009651:response to salt stress;GO:0080147:root hair cell development;	GO:0005829:cytosol;GO:0005741:mitochondrial outer membrane;GO:0005739:mitochondrion;	GO:0005524:ATP binding;GO:0005536:glucose binding;GO:0004396:hexokinase activity;	K00844	ko00010 Glycolysis / Gluconeogenesis;ko00051 Fructose and mannose metabolism;ko00052 Galactose metabolism;ko00500 Starch and sucrose metabolism;ko00520 Amino sugar and nucleotide sugar metabolism;ko00524 Neomycin, kanamycin and gentamicin biosynthesis;ko01100 Metabolic pathways;ko01110 Biosynthesis of secondary metabolites;ko01200 Carbon metabolism;ko01250 Biosynthesis of nucleotide sugars;;
Glyur000026s00001936	1	8.44	45.3367	15.6933	Glyur000026s00001936	Glyur000026s00001936	-	-	-	-	-	-
Glyur000813s00029797	1	2.83333	55.7567	10.6	Glyur000813s00029797	Glyur000813s00029797	-	-	-	-	-	-
Glyur000253s00020244	1	6.15333	10.3133	5.33667	Glyur000253s00020244	Glyur000253s00020244	Putative ABC1 protein At2g40090	GO:0055088:lipid homeostasis;GO:0007005:mitochondrion organization;	GO:0005743:mitochondrial inner membrane;GO:0031966:mitochondrial membrane;	-	K08869	-
Glyur000350s00020051	1	2.80333	18.3	4.07333	Glyur000350s00020051	Glyur000350s00020051	Aldehyde dehydrogenase family 2 member C4	GO:0009699:phenylpropanoid biosynthetic process;	GO:0005829:cytosol;	GO:0004029:aldehyde dehydrogenase (NAD+) activity;GO:0050269:coniferyl-aldehyde dehydrogenase activity;GO:0043878:glyceraldehyde-3-phosphate dehydrogenase (NAD+) (non-phosphorylating) activity;	K12355	ko00940 Phenylpropanoid biosynthesis;ko01110 Biosynthesis of secondary metabolites;;
Glyur000270s00013285	1	16.09	28.7667	18.7	Glyur000270s00013285	Glyur000270s00013285	Protein RMD5 homolog	GO:0043161:proteasome-mediated ubiquitin-dependent protein catabolic process;	GO:0005737:cytoplasm;GO:0034657:GID complex;GO:0005634:nucleus;	GO:0046872:metal ion binding;GO:0061630:ubiquitin protein ligase activity;	-	-
Glyur000015s00000822	1	7.11333	16.24	5.87667	Glyur000015s00000822	Glyur000015s00000822	-	-	-	-	-	-
Glyur000735s00021580	1	47.43	86.52	46.7967	Glyur000735s00021580	Glyur000735s00021580	Dihydrolipoyllysine-residue acetyltransferase component 1 of pyruvate dehydrogenase complex, mitochondrial	GO:0006086:acetyl-CoA biosynthetic process from pyruvate;GO:0006096:glycolytic process;	GO:0005759:mitochondrial matrix;GO:0005739:mitochondrion;GO:0045254:pyruvate dehydrogenase complex;	GO:0004742:dihydrolipoyllysine-residue acetyltransferase activity;	K00627	ko00010 Glycolysis / Gluconeogenesis;ko00020 Citrate cycle (TCA cycle);ko00620 Pyruvate metabolism;ko00785 Lipoic acid metabolism;ko01100 Metabolic pathways;ko01110 Biosynthesis of secondary metabolites;ko01200 Carbon metabolism;ko01210 2-Oxocarboxylic acid metabolism;;
Glyur000299s00021245	1	231.38	936.257	420.137	Glyur000299s00021245	Glyur000299s00021245	Probable xyloglucan endotransglucosylase/hydrolase protein 23	GO:0042546:cell wall biogenesis;GO:0071555:cell wall organization;GO:0010411:xyloglucan metabolic process;	GO:0048046:apoplast;GO:0005794:Golgi apparatus;	GO:0004553:hydrolase activity, hydrolyzing O-glycosyl compounds;GO:0030247:polysaccharide binding;GO:0016762:xyloglucan:xyloglucosyl transferase activity;	K08235	-
Glyur000717s00025317	1	20.2633	46.1467	27.72	Glyur000717s00025317	Glyur000717s00025317	-	-	-	-	-	-
Glyur001470s00040463	1	41.42	106.137	51.7267	Glyur001470s00040463	Glyur001470s00040463	-	-	-	-	-	-
Glyur000046s00004843	1	78.18	120.847	88.7	Glyur000046s00004843	Glyur000046s00004843	Secretory carrier-associated membrane protein	GO:0015031:protein transport;	GO:0005886:plasma membrane;GO:0030658:transport vesicle membrane;	-	-	-
Glyur002557s00031645	1	96.92	210.747	117.993	Glyur002557s00031645	Glyur002557s00031645	-	-	-	-	-	-
Glyur000178s00013200	1	27.04	42.5767	23.6133	Glyur000178s00013200	Glyur000178s00013200	-	-	-	-	K18587	-
Glyur000049s00003112	1	37.87	65.5967	39.6733	Glyur000049s00003112	Glyur000049s00003112	S-adenosylmethionine synthase	GO:0006730:one-carbon metabolic process;GO:0006556:S-adenosylmethionine biosynthetic process;	GO:0005737:cytoplasm;	GO:0005524:ATP binding;GO:0046872:metal ion binding;GO:0004478:methionine adenosyltransferase activity;	K00789	ko00270 Cysteine and methionine metabolism;ko00999 Biosynthesis of various plant secondary metabolites;ko01100 Metabolic pathways;ko01110 Biosynthesis of secondary metabolites;ko01230 Biosynthesis of amino acids;ko01240 Biosynthesis of cofactors;;
Glyur000006s00001651	1	193.183	289.317	217.037	Glyur000006s00001651	Glyur000006s00001651	Polyadenylate-binding protein RBP47	GO:0034605:cellular response to heat;GO:0006397:mRNA processing;	GO:0010494:cytoplasmic stress granule;GO:0005634:nucleus;	GO:0008143:poly(A) binding;	-	-
Glyur000702s00024643	1	23.18	37.08	27.0733	Glyur000702s00024643	Glyur000702s00024643	-	-	-	-	-	-
Glyur000747s00029088	1	13.7033	30.08	16.6567	Glyur000747s00029088	Glyur000747s00029088	Extradiol ring-cleavage dioxygenase	GO:0006725:cellular aromatic compound metabolic process;	-	GO:0051213:dioxygenase activity;GO:0008198:ferrous iron binding;GO:0016701:oxidoreductase activity, acting on single donors with incorporation of molecular oxygen;GO:0008270:zinc ion binding;	K15777	ko00965 Betalain biosynthesis;ko01100 Metabolic pathways;ko01110 Biosynthesis of secondary metabolites;;
Glyur000705s00027474	1	41.3933	81.8467	41.8933	Glyur000705s00027474	Glyur000705s00027474	Adenosylhomocysteinase	GO:0006730:one-carbon metabolic process;	-	GO:0004013:adenosylhomocysteinase activity;	K01251	ko00270 Cysteine and methionine metabolism;ko01100 Metabolic pathways;;
Glyur000677s00026166	1	21.8933	39.7533	20.5433	Glyur000677s00026166	Glyur000677s00026166	Cytochrome c-type biogenesis protein CcmE homolog, mitochondrial	GO:0017004:cytochrome complex assembly;GO:0017003:protein-heme linkage;	GO:0005743:mitochondrial inner membrane;GO:0005758:mitochondrial intermembrane space;GO:0005886:plasma membrane;	GO:0020037:heme binding;GO:0046872:metal ion binding;	-	-
Glyur001435s00032608	1	20.2	30.8033	20.2433	Glyur001435s00032608	Glyur001435s00032608	-	-	-	-	-	-
Glyur000694s00023243	1	106.717	164.4	119.59	Glyur000694s00023243	Glyur000694s00023243	Ferredoxin-3, chloroplastic	GO:0022900:electron transport chain;	GO:0009507:chloroplast;GO:0009570:chloroplast stroma;GO:0009578:etioplast stroma;	GO:0051537:2 iron, 2 sulfur cluster binding;GO:0009055:electron transfer activity;GO:0046872:metal ion binding;	K02639	ko00195 Photosynthesis;ko01100 Metabolic pathways;;
Glyur000095s00007041	1	5.36	22.6633	6.49333	Glyur000095s00007041	Glyur000095s00007041	-	-	-	-	K00799	ko00480 Glutathione metabolism;ko01100 Metabolic pathways;;
Glyur001369s00030297	1	29.0767	45.68	25.4167	Glyur001369s00030297	Glyur001369s00030297	Serine hydroxymethyltransferase 4	GO:0007623:circadian rhythm;GO:0046655:folic acid metabolic process;GO:0019264:glycine biosynthetic process from serine;GO:0006565:L-serine catabolic process;GO:0006730:one-carbon metabolic process;GO:0035999:tetrahydrofolate interconversion;GO:0046653:tetrahydrofolate metabolic process;	GO:0005737:cytoplasm;GO:0005829:cytosol;GO:0005886:plasma membrane;GO:0009506:plasmodesma;	GO:0004372:glycine hydroxymethyltransferase activity;GO:0030170:pyridoxal phosphate binding;GO:1901149:salicylic acid binding;GO:0070905:serine binding;GO:0008270:zinc ion binding;	K00600	ko00260 Glycine, serine and threonine metabolism;ko00460 Cyanoamino acid metabolism;ko00630 Glyoxylate and dicarboxylate metabolism;ko00670 One carbon pool by folate;ko01100 Metabolic pathways;ko01110 Biosynthesis of secondary metabolites;ko01200 Carbon metabolism;ko01230 Biosynthesis of amino acids;ko01240 Biosynthesis of cofactors;;
Glyur002150s00039313	1	16.07	52.8667	25.0133	Glyur002150s00039313	Glyur002150s00039313	-	-	-	-	-	-
Glyur001735s00030576	1	66.5967	186.903	96.73	Glyur001735s00030576	Glyur001735s00030576	-	-	-	-	-	-
Glyur000182s00014509	1	21.7733	33	22.1633	Glyur000182s00014509	Glyur000182s00014509	-	-	-	-	-	-
Glyur002700s00036106	1	19.6333	29.69	18.3967	Glyur002700s00036106	Glyur002700s00036106	60S ribosomal protein L18 (Fragment)	GO:0006412:translation;	GO:0005737:cytoplasm;GO:1990904:ribonucleoprotein complex;GO:0005840:ribosome;	GO:0003729:mRNA binding;GO:0003735:structural constituent of ribosome;	K02883	ko03010 Ribosome;;
Glyur000327s00026459	1	172.97	355.783	208.24	Glyur000327s00026459	Glyur000327s00026459	Adenosine kinase 2	GO:0006169:adenosine salvage;GO:0044209:AMP salvage;GO:0016310:phosphorylation;GO:0006144:purine nucleobase metabolic process;	GO:0005737:cytoplasm;GO:0005829:cytosol;GO:0005634:nucleus;GO:0005886:plasma membrane;	GO:0004001:adenosine kinase activity;GO:0005524:ATP binding;GO:0005507:copper ion binding;GO:0019900:kinase binding;	K00856	ko00230 Purine metabolism;ko01100 Metabolic pathways;ko01232 Nucleotide metabolism;;
Glyur001505s00031331	1	42.3633	63.5633	42.8233	Glyur001505s00031331	Glyur001505s00031331	-	-	-	-	K18171	-
Glyur001030s00028205	1	551.703	1279.89	673.293	Glyur001030s00028205	Glyur001030s00028205	Chalcone isomerase-like protein 2	GO:0009813:flavonoid biosynthetic process;	GO:0005737:cytoplasm;	GO:0045430:chalcone isomerase activity;	-	-
Glyur000026s00001935	1	0.54	3.64333	1.23667	Glyur000026s00001935	Glyur000026s00001935	-	-	-	-	-	-
Glyur001760s00035311	1	0.07	33.5233	7.25333	Glyur001760s00035311	Glyur001760s00035311	-	-	-	-	-	-
Glyur000999s00024097	1	14.24	21.15	12.6667	Glyur000999s00024097	Glyur000999s00024097	Developmentally-regulated G-protein 3	GO:0002181:cytoplasmic translation;	GO:0005737:cytoplasm;	GO:0019003:GDP binding;GO:0005525:GTP binding;GO:0003924:GTPase activity;	-	-
Glyur000069s00004035	1	159.197	390.437	151.747	Glyur000069s00004035	Glyur000069s00004035	Superoxide dismutase [Cu-Zn]	GO:0019430:removal of superoxide radicals;	GO:0005737:cytoplasm;	GO:0005507:copper ion binding;GO:0004784:superoxide dismutase activity;	K04565	ko04146 Peroxisome;;
Glyur000230s00016887	1	10.9433	64.22	17.6233	Glyur000230s00016887	Glyur000230s00016887	-	-	-	-	-	-
Glyur000816s00024886	1	167.82	290.437	187.55	Glyur000816s00024886	Glyur000816s00024886	Fructose-bisphosphate aldolase 1, chloroplastic	GO:0030388:fructose 1,6-bisphosphate metabolic process;GO:0006094:gluconeogenesis;GO:0006096:glycolytic process;	GO:0009507:chloroplast;GO:0009570:chloroplast stroma;GO:0009534:chloroplast thylakoid;GO:0005829:cytosol;GO:0005739:mitochondrion;GO:0009536:plastid;GO:0010287:plastoglobule;	GO:0004332:fructose-bisphosphate aldolase activity;	K01623	ko00010 Glycolysis / Gluconeogenesis;ko00030 Pentose phosphate pathway;ko00051 Fructose and mannose metabolism;ko00710 Carbon fixation in photosynthetic organisms;ko01100 Metabolic pathways;ko01110 Biosynthesis of secondary metabolites;ko01200 Carbon metabolism;ko01230 Biosynthesis of amino acids;;
Glyur000809s00030668	1	0	4.91667	1.04333	Glyur000809s00030668	Glyur000809s00030668	-	-	-	-	-	-
Glyur000087s00008588	1	97.9233	237.09	86.0767	Glyur000087s00008588	Glyur000087s00008588	STS14 protein	-	GO:0005615:extracellular space;	-	-	-
Glyur000587s00026623	1	19.7667	37.8667	20.4	Glyur000587s00026623	Glyur000587s00026623	E3 ubiquitin-protein ligase AIP2	GO:0009738:abscisic acid-activated signaling pathway;GO:0009788:negative regulation of abscisic acid-activated signaling pathway;GO:0016567:protein ubiquitination;GO:0009737:response to abscisic acid;GO:0006511:ubiquitin-dependent protein catabolic process;	GO:0005829:cytosol;GO:0005634:nucleus;	GO:0046872:metal ion binding;GO:0061630:ubiquitin protein ligase activity;GO:0004842:ubiquitin-protein transferase activity;	K16274	-
Glyur000044s00005167	1	17.5367	53.06	16.7567	Glyur000044s00005167	Glyur000044s00005167	External alternative NAD(P)H-ubiquinone oxidoreductase B2, mitochondrial	GO:0006116:NADH oxidation;	GO:0005743:mitochondrial inner membrane;GO:0005758:mitochondrial intermembrane space;GO:0005739:mitochondrion;GO:0005777:peroxisome;	GO:0005509:calcium ion binding;GO:0050136:NADH dehydrogenase (quinone) activity;GO:0016491:oxidoreductase activity;	K17871	-
Glyur000747s00029087	1	40.5533	71.4367	47.5267	Glyur000747s00029087	Glyur000747s00029087	4,5-DOPA dioxygenase extradiol	GO:0006725:cellular aromatic compound metabolic process;	GO:0005737:cytoplasm;	GO:0046566:DOPA dioxygenase activity;GO:0008198:ferrous iron binding;GO:0050297:stizolobate synthase activity;GO:0008270:zinc ion binding;	K15777	ko00965 Betalain biosynthesis;ko01100 Metabolic pathways;ko01110 Biosynthesis of secondary metabolites;;
Glyur002305s00040659	1	50.69	86.96	51.2033	Glyur002305s00040659	Glyur002305s00040659	-	-	-	-	K03363	ko04120 Ubiquitin mediated proteolysis;;
Glyur000106s00011744	1	88.04	140.177	96.63	Glyur000106s00011744	Glyur000106s00011744	Chorismate synthase, chloroplastic	GO:0008652:amino acid biosynthetic process;GO:0009073:aromatic amino acid family biosynthetic process;GO:0009423:chorismate biosynthetic process;	GO:0009507:chloroplast;GO:0009570:chloroplast stroma;GO:0005829:cytosol;GO:0005730:nucleolus;GO:0005634:nucleus;GO:0009536:plastid;	GO:0004107:chorismate synthase activity;GO:0010181:FMN binding;	K01736	ko00400 Phenylalanine, tyrosine and tryptophan biosynthesis;ko01100 Metabolic pathways;ko01110 Biosynthesis of secondary metabolites;ko01230 Biosynthesis of amino acids;;
Glyur002895s00041580	1	3.16667	13.2067	2.24667	Glyur002895s00041580	Glyur002895s00041580	-	-	-	-	K13496	ko00908 Zeatin biosynthesis;ko01110 Biosynthesis of secondary metabolites;;
Glyur000390s00023095	1	30.79	49.9533	32.74	Glyur000390s00023095	Glyur000390s00023095	-	-	-	-	-	-
Glyur000223s00013796	1	9.15	30.4767	14.6333	Glyur000223s00013796	Glyur000223s00013796	Chalcone synthase 1	GO:0009813:flavonoid biosynthetic process;GO:0030639:polyketide biosynthetic process;	-	GO:0016747:acyltransferase activity, transferring groups other than amino-acyl groups;GO:0102128:chalcone synthase activity;GO:0016210:naringenin-chalcone synthase activity;	K00660	ko00941 Flavonoid biosynthesis;ko00960 Tropane, piperidine and pyridine alkaloid biosynthesis;ko01100 Metabolic pathways;ko01110 Biosynthesis of secondary metabolites;ko04712 Circadian rhythm - plant;;
Glyur000271s00015162	1	2.5	4.22333	2.50667	Glyur000271s00015162	Glyur000271s00015162	ABC transporter B family member 15	GO:0055085:transmembrane transport;	GO:0016020:membrane;	GO:0140359:ABC-type transporter activity;GO:0005524:ATP binding;GO:0016887:ATP hydrolysis activity;GO:0042626:ATPase-coupled transmembrane transporter activity;	K05658	ko02010 ABC transporters;;
Glyur000049s00003111	1	329.11	583.27	303.857	Glyur000049s00003111	Glyur000049s00003111	S-adenosylmethionine synthase	GO:0006730:one-carbon metabolic process;GO:0006556:S-adenosylmethionine biosynthetic process;	GO:0005737:cytoplasm;	GO:0005524:ATP binding;GO:0046872:metal ion binding;GO:0004478:methionine adenosyltransferase activity;	K00789	ko00270 Cysteine and methionine metabolism;ko00999 Biosynthesis of various plant secondary metabolites;ko01100 Metabolic pathways;ko01110 Biosynthesis of secondary metabolites;ko01230 Biosynthesis of amino acids;ko01240 Biosynthesis of cofactors;;
Glyur000015s00000819	1	23.7667	41.3233	22.6833	Glyur000015s00000819	Glyur000015s00000819	CDPK-related kinase 4	GO:0035556:intracellular signal transduction;GO:0018105:peptidyl-serine phosphorylation;GO:0046777:protein autophosphorylation;	GO:0005737:cytoplasm;GO:0005634:nucleus;GO:0005886:plasma membrane;GO:0009506:plasmodesma;	GO:0005524:ATP binding;GO:0009931:calcium-dependent protein serine/threonine kinase activity;GO:0005516:calmodulin binding;GO:0004683:calmodulin-dependent protein kinase activity;GO:0046872:metal ion binding;GO:0106310:protein serine kinase activity;GO:0004674:protein serine/threonine kinase activity;	-	-
Glyur000170s00011012	1	29.54	62.1067	34.19	Glyur000170s00011012	Glyur000170s00011012	Fra a 1-associated protein	-	-	-	-	-
Glyur001118s00030859	1	46.7367	80.96	50.4667	Glyur001118s00030859	Glyur001118s00030859	Ras-related protein RHN1	GO:0015031:protein transport;	GO:0005886:plasma membrane;	GO:0005525:GTP binding;GO:0003924:GTPase activity;	K07889	ko04144 Endocytosis;ko04145 Phagosome;ko04148 Efferocytosis;;
Glyur001735s00030578	1	2.38667	11.82	3.05667	Glyur001735s00030578	Glyur001735s00030578	-	-	-	-	-	-
Glyur002408s00032644	1	5.07	12.76	5.86333	Glyur002408s00032644	Glyur002408s00032644	-	-	-	-	-	-
Glyur000225s00014730	1	50.5467	73.3067	52.4233	Glyur000225s00014730	Glyur000225s00014730	Protein XAP5 CIRCADIAN TIMEKEEPER	GO:0006325:chromatin organization;GO:0009873:ethylene-activated signaling pathway;GO:0035196:miRNA processing;GO:0042752:regulation of circadian rhythm;GO:0010099:regulation of photomorphogenesis;GO:0009637:response to blue light;GO:0010114:response to red light;GO:0048511:rhythmic process;	GO:0005634:nucleus;	-	K13119	-
Glyur000096s00005937	1	9.72667	17.35	11.2267	Glyur000096s00005937	Glyur000096s00005937	-	-	-	-	-	-
Glyur004308s00045430	1	39.57	137.5	51.2	Glyur004308s00045430	Glyur004308s00045430	Cytochrome P450 82A1 (Fragment)	-	GO:0016020:membrane;	GO:0020037:heme binding;GO:0005506:iron ion binding;GO:0004497:monooxygenase activity;GO:0016705:oxidoreductase activity, acting on paired donors, with incorporation or reduction of molecular oxygen;	-	-
Glyur000157s00015824	1	9.15667	16.32	8.62	Glyur000157s00015824	Glyur000157s00015824	Transcription factor KUA1	GO:0010252:obsolete auxin homeostasis;GO:0048527:lateral root development;GO:0048366:leaf development;GO:0010150:leaf senescence;GO:0045892:negative regulation of DNA-templated transcription;GO:2000469:negative regulation of peroxidase activity;GO:0000122:negative regulation of transcription by RNA polymerase II;GO:0030307:positive regulation of cell growth;GO:0090697:post-embryonic plant organ m…	GO:0005634:nucleus;	GO:0003700:DNA-binding transcription factor activity;GO:0000976:transcription cis-regulatory region binding;GO:0008270:zinc ion binding;	-	-
Glyur000491s00023691	1	66.0067	107.87	64.0567	Glyur000491s00023691	Glyur000491s00023691	ADP-ribosylation factor-like protein 8a	GO:0051301:cell division;GO:0007059:chromosome segregation;GO:0051607:defense response to virus;GO:0015031:protein transport;	GO:0005737:cytoplasm;GO:0005794:Golgi apparatus;GO:0031902:late endosome membrane;GO:0005765:lysosomal membrane;GO:0005634:nucleus;GO:0000325:plant-type vacuole;GO:0005886:plasma membrane;GO:0009506:plasmodesma;GO:0005819:spindle;	GO:0005525:GTP binding;GO:0003924:GTPase activity;	K07955	-
Glyur001144s00035322	1	125.063	443.553	160.247	Glyur001144s00035322	Glyur001144s00035322	Aldehyde dehydrogenase family 3 member H1	GO:0006081:cellular aldehyde metabolic process;GO:0009737:response to abscisic acid;GO:0009269:response to desiccation;GO:0009651:response to salt stress;	GO:0005737:cytoplasm;GO:0005783:endoplasmic reticulum;GO:0005794:Golgi apparatus;GO:0005634:nucleus;GO:0000325:plant-type vacuole;GO:0009506:plasmodesma;GO:0009536:plastid;	GO:0004028:3-chloroallyl aldehyde dehydrogenase activity;GO:0004029:aldehyde dehydrogenase (NAD+) activity;GO:0043878:glyceraldehyde-3-phosphate dehydrogenase (NAD+) (non-phosphorylating) activity;	K00128	ko00010 Glycolysis / Gluconeogenesis;ko00053 Ascorbate and aldarate metabolism;ko00071 Fatty acid degradation;ko00280 Valine, leucine and isoleucine degradation;ko00310 Lysine degradation;ko00330 Arginine and proline metabolism;ko00340 Histidine metabolism;ko00380 Tryptophan metabolism;ko00410 beta-Alanine metabolism;ko00561 Glycerolipid metabolism;ko00620 Pyruvate metabolism;ko00770 Pantothenate…
Glyur000002s00000210	1	101.46	165.047	117.703	Glyur000002s00000210	Glyur000002s00000210	-	-	-	-	-	-
Glyur000604s00024565	1	17.2333	33.9767	21.24	Glyur000604s00024565	Glyur000604s00024565	-	-	-	-	-	-
Glyur000345s00015676	1	115.717	175.2	95.65	Glyur000345s00015676	Glyur000345s00015676	40S ribosomal protein S30	GO:0006412:translation;	GO:0022627:cytosolic small ribosomal subunit;GO:0005739:mitochondrion;GO:0005730:nucleolus;GO:0005886:plasma membrane;GO:0009536:plastid;	GO:0003729:mRNA binding;GO:0003735:structural constituent of ribosome;	K02983	ko03010 Ribosome;;
Glyur003560s00045084	1	0.266667	3.85667	1.27667	Glyur003560s00045084	Glyur003560s00045084	Serpin-ZX	GO:0010466:negative regulation of peptidase activity;	GO:0048046:apoplast;GO:0005737:cytoplasm;GO:0005615:extracellular space;	GO:0004869:cysteine-type endopeptidase inhibitor activity;GO:0004867:serine-type endopeptidase inhibitor activity;	K13963	-
Glyur000390s00023096	1	7.24	12.2867	6.72333	Glyur000390s00023096	Glyur000390s00023096	-	-	-	-	K15121	-
Glyur000818s00024589	1	23.9433	74.2833	5.67333	Glyur000818s00024589	Glyur000818s00024589	Calcium-binding protein CP1	GO:0042538:hyperosmotic salinity response;	GO:0005829:cytosol;GO:0009536:plastid;	GO:0005509:calcium ion binding;	K02183	ko04016 MAPK signaling pathway - plant;ko04070 Phosphatidylinositol signaling system;ko04626 Plant-pathogen interaction;;
Glyur000330s00019505	1	31.58	104.757	44.47	Glyur000330s00019505	Glyur000330s00019505	Cytochrome P450 82A1 (Fragment)	-	GO:0016020:membrane;	GO:0020037:heme binding;GO:0005506:iron ion binding;GO:0004497:monooxygenase activity;GO:0016705:oxidoreductase activity, acting on paired donors, with incorporation or reduction of molecular oxygen;	-	-
Glyur000514s00017571	1	33.4933	58.86	40.7867	Glyur000514s00017571	Glyur000514s00017571	40S ribosomal protein S18	GO:0006413:translational initiation;	GO:0005829:cytosol;GO:0022626:cytosolic ribosome;GO:0022627:cytosolic small ribosomal subunit;GO:0005730:nucleolus;GO:0005634:nucleus;GO:0009505:plant-type cell wall;GO:0000325:plant-type vacuole;GO:0005886:plasma membrane;GO:0009506:plasmodesma;GO:0015935:small ribosomal subunit;	GO:0003729:mRNA binding;GO:0019843:rRNA binding;GO:0003735:structural constituent of ribosome;	K02964	ko03010 Ribosome;;
Glyur000091s00010536	1	23.9333	36.5667	22.9933	Glyur000091s00010536	Glyur000091s00010536	-	-	-	-	K17435	-
Glyur000105s00014200	1	24.0633	39.26	26.3533	Glyur000105s00014200	Glyur000105s00014200	Cytokinin dehydrogenase 7	GO:0009823:cytokinin catabolic process;	-	GO:0019139:cytokinin dehydrogenase activity;GO:0071949:FAD binding;GO:0016491:oxidoreductase activity;	K00279	ko00908 Zeatin biosynthesis;ko01110 Biosynthesis of secondary metabolites;;
Glyur000369s00020540	1	31.07	62.73	39.0033	Glyur000369s00020540	Glyur000369s00020540	-	-	-	-	-	-
Glyur000022s00002005	1	9.83	14.5467	10.4633	Glyur000022s00002005	Glyur000022s00002005	-	-	-	-	K12870	ko03040 Spliceosome;;
Glyur000208s00014274	1	28.48	43.8533	32.57	Glyur000208s00014274	Glyur000208s00014274	-	-	-	-	K19041	-
Glyur001541s00033557	1	7.50667	26.1433	11.98	Glyur001541s00033557	Glyur001541s00033557	-	-	-	-	-	-
Glyur000084s00009470	1	78.0867	210.453	115.28	Glyur000084s00009470	Glyur000084s00009470	Peroxidase 4	GO:0042744:hydrogen peroxide catabolic process;GO:0006979:response to oxidative stress;	GO:0005576:extracellular region;	GO:0020037:heme binding;GO:0140825:lactoperoxidase activity;GO:0046872:metal ion binding;	K00430	ko00940 Phenylpropanoid biosynthesis;ko01100 Metabolic pathways;ko01110 Biosynthesis of secondary metabolites;;
Glyur000770s00019688	1	12.8033	21.7733	9.45667	Glyur000770s00019688	Glyur000770s00019688	-	-	-	-	-	-
Glyur000164s00014502	1	50.0667	80.7633	49.77	Glyur000164s00014502	Glyur000164s00014502	-	-	-	-	K08790	-
Glyur000012s00000626	1	21.1833	82.1233	38.4433	Glyur000012s00000626	Glyur000012s00000626	Transcription factor MYB78	GO:0006355:regulation of DNA-templated transcription;GO:0009737:response to abscisic acid;GO:1902074:response to salt;	GO:0005634:nucleus;	GO:0003700:DNA-binding transcription factor activity;GO:0043565:sequence-specific DNA binding;GO:0000976:transcription cis-regulatory region binding;	K09422	-
Glyur000080s00008658	1	3.55667	89.65	5.01333	Glyur000080s00008658	Glyur000080s00008658	12-oxophytodienoate reductase 3	GO:0006633:fatty acid biosynthetic process;GO:0009695:jasmonic acid biosynthetic process;GO:0031408:oxylipin biosynthetic process;GO:0009620:response to fungus;GO:0010193:response to ozone;GO:0048443:stamen development;	GO:0005777:peroxisome;	GO:0016629:12-oxophytodienoate reductase activity;GO:0010181:FMN binding;GO:0016491:oxidoreductase activity;	-	-
Glyur000365s00022117	1	70.33	292.953	109.23	Glyur000365s00022117	Glyur000365s00022117	-	-	-	-	-	-
Glyur000121s00009740	1	0.11	2.52	0.696667	Glyur000121s00009740	Glyur000121s00009740	-	-	-	-	-	-
Glyur001944s00035555	1	0	4.74667	0.396667	Glyur001944s00035555	Glyur001944s00035555	Putative bark agglutinin LECRPA3 (Fragment)	-	-	GO:0030246:carbohydrate binding;GO:0046872:metal ion binding;	-	-
Glyur000488s00030345	1	23.5567	45.9767	18.3633	Glyur000488s00030345	Glyur000488s00030345	UDP-glycosyltransferase 13	-	-	GO:0050004:isoflavone 7-O-glucosyltransferase activity;	-	-
Glyur001567s00029708	1	16.1467	29.1533	17.5233	Glyur001567s00029708	Glyur001567s00029708	-	-	-	-	-	-
Glyur000805s00021372	1	8.32333	42.9167	14.3533	Glyur000805s00021372	Glyur000805s00021372	3-hydroxyisobutyryl-CoA hydrolase-like protein 5	GO:0006574:valine catabolic process;	GO:0005829:cytosol;GO:0005576:extracellular region;	GO:0003860:3-hydroxyisobutyryl-CoA hydrolase activity;	K05605	ko00280 Valine, leucine and isoleucine degradation;ko00410 beta-Alanine metabolism;ko00640 Propanoate metabolism;ko01100 Metabolic pathways;ko01200 Carbon metabolism;;
Glyur000071s00005225	1	2.64333	7.47333	3.72333	Glyur000071s00005225	Glyur000071s00005225	Pentatricopeptide repeat-containing protein At1g28690, mitochondrial	GO:0009451:RNA modification;	GO:0005739:mitochondrion;	GO:0003723:RNA binding;	-	-
Glyur000001s00000057	1	86.0767	322.24	125.357	Glyur000001s00000057	Glyur000001s00000057	-	-	-	-	-	-
Glyur000363s00015363	1	70.69	330.643	132.167	Glyur000363s00015363	Glyur000363s00015363	-	-	-	-	-	-
Glyur003293s00040624	1	64.2167	97.7367	54.6733	Glyur003293s00040624	Glyur003293s00040624	Cell division control protein 48 homolog E	GO:0097352:autophagosome maturation;GO:0051301:cell division;GO:0071712:ER-associated misfolded protein catabolic process;GO:0051228:mitotic spindle disassembly;GO:0030970:retrograde protein transport, ER to cytosol;GO:0030433:ubiquitin-dependent ERAD pathway;	GO:0005856:cytoskeleton;GO:0005829:cytosol;GO:0005794:Golgi apparatus;GO:0005634:nucleus;GO:0009524:phragmoplast;GO:0009505:plant-type cell wall;GO:0005886:plasma membrane;GO:0034098:VCP-NPL4-UFD1 AAA ATPase complex;	GO:0005524:ATP binding;GO:0016887:ATP hydrolysis activity;GO:0031593:polyubiquitin modification-dependent protein binding;	K13525	ko04141 Protein processing in endoplasmic reticulum;;
Glyur002895s00041581	1	10.82	35.5533	9.30333	Glyur002895s00041581	Glyur002895s00041581	-	-	-	-	K13496	ko00908 Zeatin biosynthesis;ko01110 Biosynthesis of secondary metabolites;;
Glyur002560s00044392	1	0	2.32333	0.163333	Glyur002560s00044392	Glyur002560s00044392	Protein HEADING DATE 3A	GO:0030154:cell differentiation;GO:0009908:flower development;GO:0010229:inflorescence development;GO:0009909:regulation of flower development;GO:0048510:regulation of timing of transition from vegetative to reproductive phase;GO:0048572:short-day photoperiodism;GO:0048575:short-day photoperiodism, flowering;GO:0010228:vegetative to reproductive phase transition of meristem;	GO:0005737:cytoplasm;GO:0005634:nucleus;	GO:0008429:phosphatidylethanolamine binding;	K16223	ko04712 Circadian rhythm - plant;;
Glyur004339s00045295	1	16.7367	45.8967	14.59	Glyur004339s00045295	Glyur004339s00045295	-	-	-	-	-	-
Glyur003234s00039048	1	84.95	239.737	124.637	Glyur003234s00039048	Glyur003234s00039048	LOB domain-containing protein 40	GO:0010468:regulation of gene expression;GO:0009739:response to gibberellin;	-	-	-	-
Glyur000306s00014011	1	55.9567	242.573	109.993	Glyur000306s00014011	Glyur000306s00014011	Heat shock cognate 70 kDa protein 2	GO:0034620:cellular response to unfolded protein;GO:0051085:chaperone cofactor-dependent protein refolding;GO:0042026:protein refolding;	GO:0005737:cytoplasm;	GO:0005524:ATP binding;GO:0016887:ATP hydrolysis activity;GO:0140662:ATP-dependent protein folding chaperone;GO:0031072:heat shock protein binding;GO:0051787:misfolded protein binding;GO:0044183:protein folding chaperone;GO:0051082:unfolded protein binding;	K03283	ko03040 Spliceosome;ko04141 Protein processing in endoplasmic reticulum;ko04144 Endocytosis;;
Glyur001516s00037333	1	5.82	17.3233	5.41	Glyur001516s00037333	Glyur001516s00037333	Ethylene-responsive transcription factor ERF098	GO:0009873:ethylene-activated signaling pathway;	GO:0005634:nucleus;	GO:0003677:DNA binding;GO:0003700:DNA-binding transcription factor activity;	-	-
Glyur000172s00014875	1	18.0433	31.9633	17.4867	Glyur000172s00014875	Glyur000172s00014875	-	-	-	-	-	-
Glyur000100s00008367	1	49.66	73.77	42.74	Glyur000100s00008367	Glyur000100s00008367	G-patch domain-containing protein 1	GO:0042127:regulation of cell population proliferation;GO:0090069:regulation of ribosome biogenesis;GO:0042274:ribosomal small subunit biogenesis;GO:0006364:rRNA processing;	GO:0005730:nucleolus;	GO:0003676:nucleic acid binding;	K11135	-
Glyur001173s00032977	1	29.82	48.7333	31.37	Glyur001173s00032977	Glyur001173s00032977	-	-	-	-	-	-
Glyur003262s00037817	1	0.913333	12.97	2.71	Glyur003262s00037817	Glyur003262s00037817	Myrcene synthase, chloroplastic	GO:0016102:diterpenoid biosynthetic process;GO:0051762:sesquiterpene biosynthetic process;	GO:0009507:chloroplast;	GO:0000287:magnesium ion binding;GO:0010334:sesquiterpene synthase activity;GO:0050551:myrcene synthase activity;	-	-
Glyur000187s00024033	1	26.7433	145.78	53.6267	Glyur000187s00024033	Glyur000187s00024033	Heat shock protein 90-1	GO:0034605:cellular response to heat;GO:0061077:chaperone-mediated protein folding;GO:0042742:defense response to bacterium;GO:0045087:innate immune response;GO:0006457:protein folding;GO:0050821:protein stabilization;	GO:0005829:cytosol;GO:0048471:perinuclear region of cytoplasm;GO:0005886:plasma membrane;GO:0032991:protein-containing complex;	GO:0005524:ATP binding;GO:0016887:ATP hydrolysis activity;GO:0140662:ATP-dependent protein folding chaperone;GO:0051082:unfolded protein binding;	K04079	ko04141 Protein processing in endoplasmic reticulum;ko04626 Plant-pathogen interaction;;
Glyur001369s00030289	1	133.307	256.043	144.99	Glyur001369s00030289	Glyur001369s00030289	UDP-glucuronate 4-epimerase 6	GO:0005975:carbohydrate metabolic process;GO:0050832:defense response to fungus;GO:0050829:defense response to Gram-negative bacterium;GO:0033481:galacturonate biosynthetic process;	GO:0005768:endosome;GO:0005794:Golgi apparatus;GO:0032580:Golgi cisterna membrane;GO:0000138:Golgi trans cisterna;GO:0005802:trans-Golgi network;	GO:0050378:UDP-glucuronate 4-epimerase activity;	K08679	ko00053 Ascorbate and aldarate metabolism;ko00520 Amino sugar and nucleotide sugar metabolism;ko01100 Metabolic pathways;ko01240 Biosynthesis of cofactors;ko01250 Biosynthesis of nucleotide sugars;;
Glyur000063s00005871	1	48.6967	76.1167	56.6333	Glyur000063s00005871	Glyur000063s00005871	Eukaryotic translation initiation factor isoform 4G-1	-	GO:0005737:cytoplasm;GO:0016281:eukaryotic translation initiation factor 4F complex;GO:0005634:nucleus;GO:0009536:plastid;	GO:0003729:mRNA binding;GO:0003743:translation initiation factor activity;	K03260	-
Glyur000714s00022852	1	70.95	109.54	70.83	Glyur000714s00022852	Glyur000714s00022852	-	-	-	-	-	-
Glyur000220s00014781	1	10.88	20.73	9.12	Glyur000220s00014781	Glyur000220s00014781	Adenine nucleotide transporter BT1, chloroplastic/mitochondrial	GO:0055085:transmembrane transport;	GO:0009507:chloroplast;GO:0009941:chloroplast envelope;GO:0009706:chloroplast inner membrane;GO:0005743:mitochondrial inner membrane;GO:0005739:mitochondrion;GO:0005886:plasma membrane;GO:0009536:plastid;	-	K14684	-
Glyur000444s00022236	1	1.08	4.11333	0.923333	Glyur000444s00022236	Glyur000444s00022236	Probable methyltransferase PMT15	GO:0032259:methylation;	GO:0005737:cytoplasm;GO:0005829:cytosol;GO:0005768:endosome;GO:0005794:Golgi apparatus;GO:0000139:Golgi membrane;GO:0005802:trans-Golgi network;	GO:0008168:methyltransferase activity;	-	-
Glyur001806s00029956	1	1.14333	2.54667	0.843333	Glyur001806s00029956	Glyur001806s00029956	Subtilisin-like protease SBT4.14	GO:0006508:proteolysis;	-	GO:0004252:serine-type endopeptidase activity;	-	-
Glyur000066s00006223	1	46.2033	68.33	42.74	Glyur000066s00006223	Glyur000066s00006223	60S ribosomal protein L12	GO:0006412:translation;	GO:1990904:ribonucleoprotein complex;GO:0005840:ribosome;	GO:0019843:rRNA binding;GO:0003735:structural constituent of ribosome;	K02870	ko03010 Ribosome;;
Glyur000809s00030667	1	31.24	107.053	30.15	Glyur000809s00030667	Glyur000809s00030667	-	-	-	-	-	-
Glyur000077s00006691	1	82.1267	121.553	78.25	Glyur000077s00006691	Glyur000077s00006691	-	-	-	-	-	-
Glyur002941s00036701	1	23.8633	54.69	18.4333	Glyur002941s00036701	Glyur002941s00036701	Pectin acetylesterase 3	GO:0071555:cell wall organization;	GO:0005576:extracellular region;GO:0009505:plant-type cell wall;	GO:0052793:pectin acetylesterase activity;	-	-
Glyur000115s00008270	1	51.6133	176.323	58.7333	Glyur000115s00008270	Glyur000115s00008270	-	-	-	-	-	-
Glyur000185s00016475	1	9.15333	42.92	15.8633	Glyur000185s00016475	Glyur000185s00016475	-	-	-	-	-	-
Glyur003419s00039752	1	239.39	391.613	186.127	Glyur003419s00039752	Glyur003419s00039752	5-methyltetrahydropteroyltriglutamate--homocysteine methyltransferase	GO:0009086:methionine biosynthetic process;GO:0032259:methylation;	GO:0005737:cytoplasm;	GO:0003871:5-methyltetrahydropteroyltriglutamate-homocysteine S-methyltransferase activity;GO:0008270:zinc ion binding;	K00549	ko00270 Cysteine and methionine metabolism;ko00450 Selenocompound metabolism;ko01100 Metabolic pathways;ko01110 Biosynthesis of secondary metabolites;ko01230 Biosynthesis of amino acids;;
Glyur000568s00030989	1	0.703333	3.37	0.926667	Glyur000568s00030989	Glyur000568s00030989	-	-	-	-	-	-
Glyur000512s00017076	1	37.92	60.33	38.2133	Glyur000512s00017076	Glyur000512s00017076	Alanine aminotransferase 2, mitochondrial	GO:0009058:biosynthetic process;GO:0071456:cellular response to hypoxia;GO:0019481:L-alanine catabolic process, by transamination;GO:0046686:response to cadmium ion;GO:0001666:response to hypoxia;GO:0042853:L-alanine catabolic process;	GO:0005739:mitochondrion;GO:0005634:nucleus;	GO:0005524:ATP binding;GO:0004021:L-alanine:2-oxoglutarate aminotransferase activity;GO:0030170:pyridoxal phosphate binding;	K00814	ko00220 Arginine biosynthesis;ko00250 Alanine, aspartate and glutamate metabolism;ko00710 Carbon fixation in photosynthetic organisms;ko01100 Metabolic pathways;ko01200 Carbon metabolism;ko01210 2-Oxocarboxylic acid metabolism;ko01230 Biosynthesis of amino acids;;
Glyur000067s00006347	1	40.17	61.0867	37.29	Glyur000067s00006347	Glyur000067s00006347	Ubiquitin carboxyl-terminal hydrolase 3	GO:0016579:protein deubiquitination;GO:0006511:ubiquitin-dependent protein catabolic process;	GO:0005737:cytoplasm;	GO:0004843:cysteine-type deubiquitinase activity;	K05609	-
Glyur000275s00017065	1	17.4133	49.3167	12.1267	Glyur000275s00017065	Glyur000275s00017065	-	-	-	-	-	-
Glyur000141s00009806	1	64.0133	98.6733	71.87	Glyur000141s00009806	Glyur000141s00009806	Membrin-11	GO:0015031:protein transport;GO:0006906:vesicle fusion;	GO:0005789:endoplasmic reticulum membrane;GO:0012507:ER to Golgi transport vesicle membrane;GO:0005794:Golgi apparatus;GO:0000139:Golgi membrane;GO:0031902:late endosome membrane;GO:0031201:SNARE complex;	GO:0005484:SNAP receptor activity;GO:0000149:SNARE binding;	K08496	ko04130 SNARE interactions in vesicular transport;;
Glyur000059s00006305	1	8.70667	45.0233	17.8	Glyur000059s00006305	Glyur000059s00006305	-	-	-	-	-	-
Glyur000980s00032518	1	0.95	9.26333	2.13667	Glyur000980s00032518	Glyur000980s00032518	-	-	-	-	-	-
Glyur000660s00025404	1	54.3433	200.807	52.6967	Glyur000660s00025404	Glyur000660s00025404	Ubiquinol oxidase 2, mitochondrial	GO:0010230:alternative respiration;	GO:0005743:mitochondrial inner membrane;GO:0005739:mitochondrion;GO:0070469:respirasome;	GO:0009916:alternative oxidase activity;GO:0046872:metal ion binding;GO:0106292:superoxide-generating NADPH oxidase activity;GO:0102721:ubiquinol:oxygen oxidoreductase activity;	K17893	-
Glyur000061s00006498	1	8.57	14.99	10.0267	Glyur000061s00006498	Glyur000061s00006498	-	-	-	-	K15463	-
Glyur000102s00010975	1	29.4067	45.49	27.77	Glyur000102s00010975	Glyur000102s00010975	Probable serine/threonine-protein kinase PIX13	GO:0006952:defense response;GO:0006468:protein phosphorylation;	GO:0005634:nucleus;GO:0005886:plasma membrane;	GO:0005524:ATP binding;GO:0106310:protein serine kinase activity;GO:0004674:protein serine/threonine kinase activity;	K04730	-
Glyur000720s00020701	1	78.2433	151.05	79.09	Glyur000720s00020701	Glyur000720s00020701	Cytochrome P450 709B2	-	GO:0005829:cytosol;GO:0016020:membrane;	GO:0020037:heme binding;GO:0005506:iron ion binding;GO:0004497:monooxygenase activity;GO:0016705:oxidoreductase activity, acting on paired donors, with incorporation or reduction of molecular oxygen;	K15639	ko00905 Brassinosteroid biosynthesis;ko01110 Biosynthesis of secondary metabolites;;
Glyur000735s00021575	1	30.8767	52.1333	32.75	Glyur000735s00021575	Glyur000735s00021575	-	-	-	-	-	-
Glyur005765s00043966	1	4.78	21.5067	6.93667	Glyur005765s00043966	Glyur005765s00043966	Protein trichome birefringence-like 40	-	GO:0005794:Golgi apparatus;GO:0016020:membrane;	GO:0016413:O-acetyltransferase activity;	-	-
Glyur000086s00011505	1	28.4033	67.58	39.58	Glyur000086s00011505	Glyur000086s00011505	-	-	-	-	-	-
Glyur003976s00045462	1	19.22	41.6433	24.49	Glyur003976s00045462	Glyur003976s00045462	Methylesterase 17	GO:0033473:indoleacetic acid conjugate metabolic process;GO:0009694:jasmonic acid metabolic process;GO:0009696:salicylic acid metabolic process;GO:0048367:shoot system development;	-	GO:0016788:hydrolase activity, acting on ester bonds;GO:0080030:methyl indole-3-acetate esterase activity;GO:0080032:methyl jasmonate esterase activity;GO:0080031:methyl salicylate esterase activity;	-	-
Glyur005223s00044641	1	1.39	9.63333	1.47	Glyur005223s00044641	Glyur005223s00044641	-	-	-	-	-	-
Glyur000252s00012673	1	203.327	560.417	163.987	Glyur000252s00012673	Glyur000252s00012673	-	-	-	-	-	-
Glyur000071s00005251	1	69.3867	108.513	34.68	Glyur000071s00005251	Glyur000071s00005251	Pathogenesis-related genes transcriptional activator PTI5	GO:0006952:defense response;GO:0009873:ethylene-activated signaling pathway;	GO:0005634:nucleus;	GO:0003677:DNA binding;GO:0003700:DNA-binding transcription factor activity;	-	-
Glyur003405s00042631	1	11.43	17.8933	10.92	Glyur003405s00042631	Glyur003405s00042631	-	-	-	-	-	-
Glyur000440s00021881	1	8.51	12.9667	9.72333	Glyur000440s00021881	Glyur000440s00021881	Alpha-soluble NSF attachment protein	GO:0006886:intracellular protein transport;GO:0035494:SNARE complex disassembly;	GO:0031201:SNARE complex;	GO:0005483:soluble NSF attachment protein activity;GO:0019905:syntaxin binding;	K15296	-
Glyur001816s00039457	1	5.14667	33.7367	2.95667	Glyur001816s00039457	Glyur001816s00039457	-	-	-	-	-	-
Glyur005725s00044951	1	0.793333	5.14333	1.12667	Glyur005725s00044951	Glyur005725s00044951	Alanine--glyoxylate aminotransferase 2 homolog 3, mitochondrial	GO:0043562:cellular response to nitrogen levels;GO:0009853:photorespiration;	GO:0005739:mitochondrion;	GO:0008453:alanine-glyoxylate transaminase activity;GO:0030170:pyridoxal phosphate binding;	K00827	ko00250 Alanine, aspartate and glutamate metabolism;ko00260 Glycine, serine and threonine metabolism;ko00270 Cysteine and methionine metabolism;ko00280 Valine, leucine and isoleucine degradation;ko01100 Metabolic pathways;ko01110 Biosynthesis of secondary metabolites;ko01210 2-Oxocarboxylic acid metabolism;;
Glyur000028s00003491	1	0.463333	10.9667	2.36333	Glyur000028s00003491	Glyur000028s00003491	Protein RADIALIS-like 1	-	GO:0005634:nucleus;	GO:0003700:DNA-binding transcription factor activity;	-	-
Glyur000148s00009053	1	14.7533	23.34	15.6567	Glyur000148s00009053	Glyur000148s00009053	-	-	-	-	K10994	-
Glyur000429s00022710	1	25.1767	38.62	27.3533	Glyur000429s00022710	Glyur000429s00022710	Phragmoplastin DRP1E	GO:0007049:cell cycle;GO:0051301:cell division;GO:0050832:defense response to fungus;GO:0016192:vesicle-mediated transport;	GO:0005737:cytoplasm;GO:0005829:cytosol;GO:0016020:membrane;GO:0005874:microtubule;GO:0005739:mitochondrion;GO:0009524:phragmoplast;GO:0000325:plant-type vacuole;GO:0005886:plasma membrane;GO:0009506:plasmodesma;	GO:0005525:GTP binding;GO:0003924:GTPase activity;GO:0008017:microtubule binding;	K01528	ko04144 Endocytosis;;
Glyur000004s00000446	1	7.27333	79.7267	11.17	Glyur000004s00000446	Glyur000004s00000446	ADP,ATP carrier protein, mitochondrial (Fragment)	GO:0140021:mitochondrial ADP transmembrane transport;GO:1990544:mitochondrial ATP transmembrane transport;	GO:0005743:mitochondrial inner membrane;	GO:0005471:ATP:ADP antiporter activity;	K05863	-
Glyur002609s00041418	1	13.72	30.2633	12.3733	Glyur002609s00041418	Glyur002609s00041418	-	-	-	-	-	-
Glyur000607s00021618	1	0.846667	3.57333	1.06333	Glyur000607s00021618	Glyur000607s00021618	-	-	-	-	K04124	ko00904 Diterpenoid biosynthesis;ko01100 Metabolic pathways;ko01110 Biosynthesis of secondary metabolites;;
Glyur001011s00030361	1	12.0033	31.35	10.4067	Glyur001011s00030361	Glyur001011s00030361	Pantoate--beta-alanine ligase	GO:0015940:pantothenate biosynthetic process;	GO:0005737:cytoplasm;	GO:0005524:ATP binding;GO:0004592:pantoate-beta-alanine ligase activity;	K01918	ko00410 beta-Alanine metabolism;ko00770 Pantothenate and CoA biosynthesis;ko01100 Metabolic pathways;ko01110 Biosynthesis of secondary metabolites;ko01240 Biosynthesis of cofactors;;
Glyur000727s00025951	1	82.7033	129.927	83.11	Glyur000727s00025951	Glyur000727s00025951	Pyridoxal kinase	GO:0042538:hyperosmotic salinity response;GO:0016310:phosphorylation;GO:0009443:pyridoxal 5'-phosphate salvage;GO:0008615:pyridoxine biosynthetic process;GO:0010054:trichoblast differentiation;	GO:0009507:chloroplast;GO:0005829:cytosol;GO:0009536:plastid;	GO:0005524:ATP binding;GO:0046872:metal ion binding;GO:0008478:pyridoxal kinase activity;	K00868	ko00750 Vitamin B6 metabolism;ko01100 Metabolic pathways;ko01240 Biosynthesis of cofactors;;
Glyur000763s00023757	1	1.12333	20.3933	1.32	Glyur000763s00023757	Glyur000763s00023757	Mitochondrial phosphate carrier protein 3, mitochondrial	GO:1990547:mitochondrial phosphate ion transmembrane transport;GO:0035435:phosphate ion transmembrane transport;GO:0009651:response to salt stress;	GO:0005743:mitochondrial inner membrane;GO:0005739:mitochondrion;GO:0009505:plant-type cell wall;GO:0000325:plant-type vacuole;	GO:0005315:inorganic phosphate transmembrane transporter activity;GO:0003729:mRNA binding;	K15102	-
Glyur000913s00026126	1	160.733	296.957	134.713	Glyur000913s00026126	Glyur000913s00026126	Zinc finger protein ZAT12	GO:0071456:cellular response to hypoxia;GO:0009631:cold acclimation;GO:0042538:hyperosmotic salinity response;GO:0009643:photosynthetic acclimation;GO:0010200:response to chitin;GO:0009409:response to cold;GO:0009408:response to heat;GO:0009416:response to light stimulus;GO:0006979:response to oxidative stress;GO:0010224:response to UV-B;GO:0009611:response to wounding;	GO:0005634:nucleus;	GO:0003700:DNA-binding transcription factor activity;GO:0046872:metal ion binding;GO:0000976:transcription cis-regulatory region binding;	-	-
Glyur003161s00042700	1	15.9233	33.1067	20.11	Glyur003161s00042700	Glyur003161s00042700	Protein DETOXIFICATION 27	GO:1990961:xenobiotic detoxification by transmembrane export across the plasma membrane;	GO:0016020:membrane;	GO:0015297:antiporter activity;GO:0022857:transmembrane transporter activity;GO:0042910:xenobiotic transmembrane transporter activity;	K03327	-
Glyur000013s00003198	1	7.93333	34.0867	4.12667	Glyur000013s00003198	Glyur000013s00003198	-	-	-	-	-	-
Glyur000952s00025631	1	106.457	365.983	106.873	Glyur000952s00025631	Glyur000952s00025631	Probable xyloglucan endotransglucosylase/hydrolase protein 23	GO:0042546:cell wall biogenesis;GO:0071555:cell wall organization;GO:0010411:xyloglucan metabolic process;	GO:0048046:apoplast;GO:0005794:Golgi apparatus;	GO:0004553:hydrolase activity, hydrolyzing O-glycosyl compounds;GO:0030247:polysaccharide binding;GO:0016762:xyloglucan:xyloglucosyl transferase activity;	K08235	-
Glyur000009s00001405	1	95.6667	270.8	122.327	Glyur000009s00001405	Glyur000009s00001405	-	-	-	-	-	-
Glyur000452s00029835	1	7.61667	12.5067	7.91667	Glyur000452s00029835	Glyur000452s00029835	Mitochondrial carrier protein MTM1	GO:0006828:manganese ion transport;GO:1990542:mitochondrial transmembrane transport;GO:1901562:response to paraquat;GO:0097501:stress response to metal ion;	GO:0016020:membrane;GO:0005743:mitochondrial inner membrane;GO:0005739:mitochondrion;	GO:0016530:metallochaperone activity;GO:0004784:superoxide dismutase activity;	K15119	-
Glyur000027s00001507	1	22.8567	43.7967	28.2167	Glyur000027s00001507	Glyur000027s00001507	Cellulose synthase-like protein E1	GO:0071555:cell wall organization;GO:0030244:cellulose biosynthetic process;GO:0009833:plant-type primary cell wall biogenesis;	GO:0005783:endoplasmic reticulum;GO:0000139:Golgi membrane;GO:0005634:nucleus;GO:0005886:plasma membrane;	GO:0016760:cellulose synthase (UDP-forming) activity;GO:0051753:mannan synthase activity;	K10844	ko03022 Basal transcription factors;ko03420 Nucleotide excision repair;;
Glyur000232s00013769	1	3.78333	11.1833	5.89	Glyur000232s00013769	Glyur000232s00013769	Thaumatin-like protein 1	GO:0006952:defense response;GO:0009617:response to bacterium;GO:0009723:response to ethylene;	-	-	-	-
Glyur002495s00037279	1	13.32	21.04	14.82	Glyur002495s00037279	Glyur002495s00037279	Molybdenum cofactor sulfurase	GO:0009688:abscisic acid biosynthetic process;GO:0009734:auxin-activated signaling pathway;GO:0042742:defense response to bacterium;GO:0006777:Mo-molybdopterin cofactor biosynthetic process;GO:0018315:molybdenum incorporation into molybdenum-molybdopterin complex;GO:0045037:protein import into chloroplast stroma;GO:0009409:response to cold;GO:0009749:response to glucose;GO:0009408:response to hea…	-	GO:0008265:Mo-molybdopterin cofactor sulfurase activity;GO:0102867:molybdenum cofactor sulfurtransferase activity;GO:0030151:molybdenum ion binding;GO:0030170:pyridoxal phosphate binding;GO:0009000:selenocysteine lyase activity;	K15631	ko00790 Folate biosynthesis;ko01100 Metabolic pathways;;
Glyur000064s00005625	1	9.46	41.3033	6.68	Glyur000064s00005625	Glyur000064s00005625	L-lactate dehydrogenase A	GO:0019752:carboxylic acid metabolic process;	GO:0005737:cytoplasm;	GO:0004459:L-lactate dehydrogenase activity;	K00016	ko00010 Glycolysis / Gluconeogenesis;ko00270 Cysteine and methionine metabolism;ko00620 Pyruvate metabolism;ko00640 Propanoate metabolism;ko01100 Metabolic pathways;ko01110 Biosynthesis of secondary metabolites;;
Glyur000179s00010671	1	14.0567	43.8767	18.56	Glyur000179s00010671	Glyur000179s00010671	-	-	-	-	-	-
Glyur001855s00032353	1	44.1867	131.593	60.1167	Glyur001855s00032353	Glyur001855s00032353	Alcohol dehydrogenase 1	-	GO:0005737:cytoplasm;	GO:0004022:alcohol dehydrogenase (NAD+) activity;GO:0008270:zinc ion binding;	K18857	ko00010 Glycolysis / Gluconeogenesis;ko00071 Fatty acid degradation;ko00350 Tyrosine metabolism;ko00592 alpha-Linolenic acid metabolism;ko00620 Pyruvate metabolism;ko01100 Metabolic pathways;ko01110 Biosynthesis of secondary metabolites;;
Glyur000059s00006316	1	32.3567	89.13	46.51	Glyur000059s00006316	Glyur000059s00006316	Phenylalanine ammonia-lyase class 3	GO:0009800:cinnamic acid biosynthetic process;GO:0006559:L-phenylalanine catabolic process;	GO:0005737:cytoplasm;	GO:0045548:phenylalanine ammonia-lyase activity;	K10775	ko00360 Phenylalanine metabolism;ko00940 Phenylpropanoid biosynthesis;ko01100 Metabolic pathways;ko01110 Biosynthesis of secondary metabolites;;
Glyur002288s00033071	1	10.67	16.5067	10.8733	Glyur002288s00033071	Glyur002288s00033071	2-methylpropanoate--CoA ligase CCL4	-	GO:0005829:cytosol;	GO:0005524:ATP binding;GO:0047760:butyrate-CoA ligase activity;GO:0016405:CoA-ligase activity;GO:0043759:methylbutanoate-CoA ligase activity;GO:0050218:propionate-CoA ligase activity;	-	-
Glyur000064s00005658	1	25.5367	39.1167	13.1667	Glyur000064s00005658	Glyur000064s00005658	-	-	-	-	-	-
Glyur000026s00001909	1	3.80333	7.95667	3.87333	Glyur000026s00001909	Glyur000026s00001909	Arogenate dehydratase/prephenate dehydratase 1, chloroplastic	GO:0009094:L-phenylalanine biosynthetic process;	GO:0009507:chloroplast;GO:0009570:chloroplast stroma;GO:0005737:cytoplasm;	GO:0047769:arogenate dehydratase activity;GO:0004664:prephenate dehydratase activity;	K05359	ko00400 Phenylalanine, tyrosine and tryptophan biosynthesis;ko01100 Metabolic pathways;ko01110 Biosynthesis of secondary metabolites;ko01230 Biosynthesis of amino acids;;
Glyur000157s00015822	1	1.81	5.14667	1.95	Glyur000157s00015822	Glyur000157s00015822	-	-	-	-	-	-
Glyur000045s00009968	1	17.3067	33.19	18.1367	Glyur000045s00009968	Glyur000045s00009968	Organic cation/carnitine transporter 4	GO:0042631:cellular response to water deprivation;GO:0006811:monoatomic ion transport;	GO:0009535:chloroplast thylakoid membrane;GO:0009705:plant-type vacuole membrane;	GO:0005524:ATP binding;GO:0022857:transmembrane transporter activity;	K08202	-
Glyur000626s00022213	1	0.0766667	1.55333	0.366667	Glyur000626s00022213	Glyur000626s00022213	-	-	-	-	-	-
Glyur002769s00032165	1	28.6433	42.0567	29.2633	Glyur002769s00032165	Glyur002769s00032165	Probable acetyl-CoA acetyltransferase, cytosolic 2	GO:0006635:fatty acid beta-oxidation;	GO:0005737:cytoplasm;	GO:0003985:acetyl-CoA C-acetyltransferase activity;GO:0046872:metal ion binding;	K00626	ko00071 Fatty acid degradation;ko00280 Valine, leucine and isoleucine degradation;ko00310 Lysine degradation;ko00380 Tryptophan metabolism;ko00620 Pyruvate metabolism;ko00630 Glyoxylate and dicarboxylate metabolism;ko00650 Butanoate metabolism;ko00900 Terpenoid backbone biosynthesis;ko01100 Metabolic pathways;ko01110 Biosynthesis of secondary metabolites;ko01200 Carbon metabolism;ko01212 Fatty ac…
Glyur001941s00031286	1	16.4133	33.1433	19.7767	Glyur001941s00031286	Glyur001941s00031286	-	-	-	-	K00851	ko00030 Pentose phosphate pathway;ko01100 Metabolic pathways;ko01110 Biosynthesis of secondary metabolites;ko01200 Carbon metabolism;;
Glyur000721s00027420	1	1.11333	3.65	1.52667	Glyur000721s00027420	Glyur000721s00027420	NAC domain-containing protein 73	GO:0045893:positive regulation of DNA-templated transcription;GO:0006355:regulation of DNA-templated transcription;GO:2000652:regulation of secondary cell wall biogenesis;	GO:0005634:nucleus;	GO:0003700:DNA-binding transcription factor activity;GO:0000976:transcription cis-regulatory region binding;	-	-
Glyur000012s00000594	1	443.163	718.513	459.217	Glyur000012s00000594	Glyur000012s00000594	S-adenosylmethionine synthase 1	GO:0006730:one-carbon metabolic process;GO:0006556:S-adenosylmethionine biosynthetic process;	GO:0005737:cytoplasm;	GO:0005524:ATP binding;GO:0046872:metal ion binding;GO:0004478:methionine adenosyltransferase activity;	K00789	ko00270 Cysteine and methionine metabolism;ko00999 Biosynthesis of various plant secondary metabolites;ko01100 Metabolic pathways;ko01110 Biosynthesis of secondary metabolites;ko01230 Biosynthesis of amino acids;ko01240 Biosynthesis of cofactors;;
Glyur001278s00025622	1	3.05667	26.8567	2.4	Glyur001278s00025622	Glyur001278s00025622	NF-X1-type zinc finger protein NFXL1	GO:0042742:defense response to bacterium;GO:0016567:protein ubiquitination;GO:0006355:regulation of DNA-templated transcription;GO:0010310:regulation of hydrogen peroxide metabolic process;GO:0009642:response to light intensity;GO:0010188:response to microbial phytotoxin;GO:0009651:response to salt stress;GO:0009697:salicylic acid biosynthetic process;	GO:0005634:nucleus;	GO:0000981:DNA-binding transcription factor activity, RNA polymerase II-specific;GO:0003729:mRNA binding;GO:0000977:RNA polymerase II transcription regulatory region sequence-specific DNA binding;GO:0016740:transferase activity;GO:0008270:zinc ion binding;	K12236	-
Glyur002408s00032639	1	71.54	107.957	72.71	Glyur002408s00032639	Glyur002408s00032639	Mitochondrial dicarboxylate/tricarboxylate transporter DTC	GO:0006835:dicarboxylic acid transport;GO:0035674:tricarboxylic acid transmembrane transport;	GO:0009941:chloroplast envelope;GO:0005743:mitochondrial inner membrane;GO:0005739:mitochondrion;GO:0009505:plant-type cell wall;GO:0000325:plant-type vacuole;GO:0009506:plasmodesma;GO:0009536:plastid;	GO:0005310:dicarboxylic acid transmembrane transporter activity;GO:0022857:transmembrane transporter activity;GO:0015142:tricarboxylic acid transmembrane transporter activity;	K15104	-
Glyur000598s00025086	1	19.8133	33.7567	23.61	Glyur000598s00025086	Glyur000598s00025086	Golgi SNAP receptor complex member 1-1	GO:0006888:endoplasmic reticulum to Golgi vesicle-mediated transport;GO:0015031:protein transport;GO:0006906:vesicle fusion;	GO:0005801:cis-Golgi network;GO:0005794:Golgi apparatus;GO:0005797:Golgi medial cisterna;GO:0000139:Golgi membrane;GO:0031201:SNARE complex;	GO:0005484:SNAP receptor activity;	K08495	ko04130 SNARE interactions in vesicular transport;;
Glyur000062s00005459	1	1.31	3.71333	1.48	Glyur000062s00005459	Glyur000062s00005459	Isoflavone reductase homolog	GO:0009807:lignan biosynthetic process;	-	GO:0016491:oxidoreductase activity;	-	-
Glyur001884s00039572	1	10.9233	16.6267	8.79	Glyur001884s00039572	Glyur001884s00039572	Hypersensitive-induced response protein 4	-	GO:0005794:Golgi apparatus;GO:0000325:plant-type vacuole;GO:0005886:plasma membrane;GO:0009506:plasmodesma;GO:0009536:plastid;GO:0005773:vacuole;	-	-	-
Glyur000001s00000113	1	3.93667	47.2367	6.07333	Glyur000001s00000113	Glyur000001s00000113	Amidase 1	GO:0009851:auxin biosynthetic process;GO:0009684:indoleacetic acid biosynthetic process;	GO:0005737:cytoplasm;GO:0005829:cytosol;GO:0005576:extracellular region;GO:0005654:nucleoplasm;	GO:0004040:amidase activity;GO:0004067:asparaginase activity;GO:0016810:hydrolase activity, acting on carbon-nitrogen (but not peptide) bonds;GO:0043864:indoleacetamide hydrolase activity;	-	-
Glyur000543s00030818	1	34.3733	68.9133	43.6333	Glyur000543s00030818	Glyur000543s00030818	Enolase 1, chloroplastic	GO:0006096:glycolytic process;GO:0010090:trichome morphogenesis;	GO:0009507:chloroplast;GO:0009570:chloroplast stroma;GO:0000015:phosphopyruvate hydratase complex;	GO:0000287:magnesium ion binding;GO:0004634:phosphopyruvate hydratase activity;	K01689	ko00010 Glycolysis / Gluconeogenesis;ko01100 Metabolic pathways;ko01110 Biosynthesis of secondary metabolites;ko01200 Carbon metabolism;ko01230 Biosynthesis of amino acids;ko03018 RNA degradation;;
Glyur000190s00015714	1	77.7633	196.123	94.95	Glyur000190s00015714	Glyur000190s00015714	Alanine--glyoxylate aminotransferase 2 homolog 3, mitochondrial	GO:0043562:cellular response to nitrogen levels;GO:0009853:photorespiration;	GO:0005739:mitochondrion;	GO:0008453:alanine-glyoxylate transaminase activity;GO:0030170:pyridoxal phosphate binding;	K00827	ko00250 Alanine, aspartate and glutamate metabolism;ko00260 Glycine, serine and threonine metabolism;ko00270 Cysteine and methionine metabolism;ko00280 Valine, leucine and isoleucine degradation;ko01100 Metabolic pathways;ko01110 Biosynthesis of secondary metabolites;ko01210 2-Oxocarboxylic acid metabolism;;
Glyur000425s00021401	1	30.9267	71.9967	14.7567	Glyur000425s00021401	Glyur000425s00021401	Probable mannitol dehydrogenase	GO:0071704:organic substance metabolic process;	-	GO:0046029:mannitol dehydrogenase activity;GO:0008270:zinc ion binding;	K00083	ko00940 Phenylpropanoid biosynthesis;ko01100 Metabolic pathways;ko01110 Biosynthesis of secondary metabolites;;
Glyur000051s00003458	1	39.8133	57.9467	34.1167	Glyur000051s00003458	Glyur000051s00003458	-	-	-	-	K13617	-
Glyur000013s00003271	1	0.363333	3.45333	0.36	Glyur000013s00003271	Glyur000013s00003271	-	-	-	-	-	-
Glyur000195s00012868	1	12.54	25.7533	12.9433	Glyur000195s00012868	Glyur000195s00012868	-	-	-	-	-	-
Glyur000034s00002895	1	43.9	63.3	39.3167	Glyur000034s00002895	Glyur000034s00002895	Glutamate--tRNA ligase, cytoplasmic	GO:0006424:glutamyl-tRNA aminoacylation;GO:0009791:post-embryonic development;GO:0048608:reproductive structure development;	GO:0005829:cytosol;GO:0017102:methionyl glutamyl tRNA synthetase complex;GO:0009536:plastid;	GO:0005524:ATP binding;GO:0004818:glutamate-tRNA ligase activity;	K01885	ko00860 Porphyrin metabolism;ko00970 Aminoacyl-tRNA biosynthesis;ko01100 Metabolic pathways;ko01110 Biosynthesis of secondary metabolites;ko01240 Biosynthesis of cofactors;;
Glyur000049s00003105	1	0.683333	1.57667	0.796667	Glyur000049s00003105	Glyur000049s00003105	-	-	-	-	K17573	-
Glyur000086s00011515	1	0.276667	1.29	0.25	Glyur000086s00011515	Glyur000086s00011515	CBL-interacting protein kinase 5	GO:0006468:protein phosphorylation;GO:0007165:signal transduction;	-	GO:0005524:ATP binding;GO:0106310:protein serine kinase activity;GO:0004674:protein serine/threonine kinase activity;	K12761	-
Glyur000454s00019927	1	38.4567	136.42	36.73	Glyur000454s00019927	Glyur000454s00019927	L-3-cyanoalanine synthase 1, mitochondrial	GO:0006535:cysteine biosynthetic process from serine;GO:0009836:fruit ripening, climacteric;GO:0009611:response to wounding;	GO:0005739:mitochondrion;	GO:0004124:cysteine synthase activity;GO:0050017:L-3-cyanoalanine synthase activity;	K13034	ko00270 Cysteine and methionine metabolism;ko00460 Cyanoamino acid metabolism;ko00920 Sulfur metabolism;ko01100 Metabolic pathways;ko01110 Biosynthesis of secondary metabolites;ko01200 Carbon metabolism;ko01230 Biosynthesis of amino acids;;
Glyur000425s00021405	1	2.96333	50.13	6.43333	Glyur000425s00021405	Glyur000425s00021405	Probable mannitol dehydrogenase	GO:0071704:organic substance metabolic process;	-	GO:0046029:mannitol dehydrogenase activity;GO:0008270:zinc ion binding;	K00083	ko00940 Phenylpropanoid biosynthesis;ko01100 Metabolic pathways;ko01110 Biosynthesis of secondary metabolites;;
Glyur001691s00029479	1	8.37667	13.9467	9.81333	Glyur001691s00029479	Glyur001691s00029479	-	-	-	-	-	-
Glyur000263s00013597	1	126.23	213.077	137.62	Glyur000263s00013597	Glyur000263s00013597	Probable cinnamyl alcohol dehydrogenase	GO:0009809:lignin biosynthetic process;	-	GO:0045551:cinnamyl-alcohol dehydrogenase activity;GO:0052747:sinapyl alcohol dehydrogenase activity;GO:0008270:zinc ion binding;	K00083	ko00940 Phenylpropanoid biosynthesis;ko01100 Metabolic pathways;ko01110 Biosynthesis of secondary metabolites;;
Glyur000148s00009029	1	0	1.77	0.45	Glyur000148s00009029	Glyur000148s00009029	F-box protein PP2-B7	-	-	GO:0030246:carbohydrate binding;	-	-
Glyur000330s00019510	1	16.0367	35.46	19.43	Glyur000330s00019510	Glyur000330s00019510	Ferredoxin-thioredoxin reductase catalytic chain, chloroplastic	-	GO:0009507:chloroplast;	GO:0051539:4 iron, 4 sulfur cluster binding;GO:0009055:electron transfer activity;GO:0103012:ferredoxin-thioredoxin reductase activity;GO:0046872:metal ion binding;GO:0016730:oxidoreductase activity, acting on iron-sulfur proteins as donors;	K17892	-
Glyur001854s00043533	1	14.7	47.23	22.75	Glyur001854s00043533	Glyur001854s00043533	Cytochrome P450 81E8	-	GO:0016020:membrane;	GO:0020037:heme binding;GO:0005506:iron ion binding;GO:0004497:monooxygenase activity;GO:0016705:oxidoreductase activity, acting on paired donors, with incorporation or reduction of molecular oxygen;	K13260	ko00943 Isoflavonoid biosynthesis;ko01100 Metabolic pathways;ko01110 Biosynthesis of secondary metabolites;;
Glyur000008s00001298	1	9.96	16.1067	4.58333	Glyur000008s00001298	Glyur000008s00001298	Proteasome subunit beta type-2-A	GO:0010498:proteasomal protein catabolic process;	GO:0048046:apoplast;GO:0005829:cytosol;GO:0005634:nucleus;GO:0000325:plant-type vacuole;GO:0000502:proteasome complex;GO:0005839:proteasome core complex;GO:0019774:proteasome core complex, beta-subunit complex;GO:0099503:secretory vesicle;GO:0005773:vacuole;	-	K02734	ko03050 Proteasome;;
Glyur002024s00033085	1	7.67333	14.3633	5.89667	Glyur002024s00033085	Glyur002024s00033085	Flavonol 3-O-glucosyltransferase UGT89B1	-	-	GO:0102360:daphnetin 3-O-glucosyltransferase activity;GO:0047893:flavonol 3-O-glucosyltransferase activity;GO:0033836:flavonol 7-O-beta-glucosyltransferase activity;GO:0102425:myricetin 3-O-glucosyltransferase activity;GO:0080043:quercetin 3-O-glucosyltransferase activity;GO:0080046:quercetin 4'-O-glucosyltransferase activity;GO:0080044:quercetin 7-O-glucosyltransferase activity;GO:0035251:UDP-gl…	-	-
Glyur006546s00047656	1	12.67	23.7667	9.64	Glyur006546s00047656	Glyur006546s00047656	Phloretin 4'-O-glucosyltransferase	-	-	GO:0047243:flavanone 7-O-beta-glucosyltransferase activity;GO:0008194:UDP-glycosyltransferase activity;	-	-
Glyur000557s00018783	1	47.1133	104.247	44.4667	Glyur000557s00018783	Glyur000557s00018783	Transcription factor MYB13	GO:0009909:regulation of flower development;	GO:0005634:nucleus;	GO:0003700:DNA-binding transcription factor activity;GO:0000976:transcription cis-regulatory region binding;	K09422	-
Glyur003644s00040093	1	1.85	23.3467	2.96	Glyur003644s00040093	Glyur003644s00040093	Heat shock protein 82 (Fragment)	GO:0034605:cellular response to heat;GO:0006457:protein folding;GO:0050821:protein stabilization;	GO:0005829:cytosol;GO:0048471:perinuclear region of cytoplasm;GO:0005886:plasma membrane;GO:0032991:protein-containing complex;	GO:0005524:ATP binding;GO:0016887:ATP hydrolysis activity;GO:0140662:ATP-dependent protein folding chaperone;GO:0051082:unfolded protein binding;	K04079	ko04141 Protein processing in endoplasmic reticulum;ko04626 Plant-pathogen interaction;;
Glyur002769s00032166	1	0.163333	1.04	0.183333	Glyur002769s00032166	Glyur002769s00032166	-	-	-	-	-	-
Glyur000424s00026906	1	9.27667	14.5333	9.38	Glyur000424s00026906	Glyur000424s00026906	N-alpha-acetyltransferase MAK3	GO:0017196:N-terminal peptidyl-methionine acetylation;	GO:0005737:cytoplasm;GO:0031417:NatC complex;	GO:0004596:peptide alpha-N-acetyltransferase activity;	K00670	-
Glyur000071s00005223	1	27.53	65.6767	26.3	Glyur000071s00005223	Glyur000071s00005223	Signaling peptide TAXIMIN 1	GO:0048530:fruit morphogenesis;GO:0010199:organ boundary specification between lateral organs and the meristem;GO:0009416:response to light stimulus;	GO:0005615:extracellular space;GO:0005886:plasma membrane;	-	-	-
Glyur000012s00000523	1	20.3533	31.4333	17.1167	Glyur000012s00000523	Glyur000012s00000523	Pectinesterase/pectinesterase inhibitor PPE8B	GO:0042545:cell wall modification;GO:0045490:pectin catabolic process;	GO:0005576:extracellular region;	GO:0045330:aspartyl esterase activity;GO:0004857:enzyme inhibitor activity;GO:0030599:pectinesterase activity;	K01051	ko00040 Pentose and glucuronate interconversions;ko01100 Metabolic pathways;;
Glyur003440s00037454	1	2.73333	12.76	5.14	Glyur003440s00037454	Glyur003440s00037454	-	-	-	-	-	-
Glyur000533s00015056	1	9.35	13.7167	10.5267	Glyur000533s00015056	Glyur000533s00015056	-	-	-	-	-	-
Glyur001278s00025621	1	0.606667	6.16	1.18667	Glyur001278s00025621	Glyur001278s00025621	-	-	-	-	-	-
Glyur000735s00021569	1	8.36	14.5167	3.21333	Glyur000735s00021569	Glyur000735s00021569	-	-	-	-	K18342	-
Glyur000004s00000513	1	38.4	64.2533	35.29	Glyur000004s00000513	Glyur000004s00000513	Ubiquitin-conjugating enzyme E2 7	GO:0000209:protein polyubiquitination;GO:0006511:ubiquitin-dependent protein catabolic process;	-	GO:0005524:ATP binding;GO:0061631:ubiquitin conjugating enzyme activity;	K10575	ko04120 Ubiquitin mediated proteolysis;ko04141 Protein processing in endoplasmic reticulum;;
Glyur000111s00011037	1	83.3767	141.503	77.3767	Glyur000111s00011037	Glyur000111s00011037	Glucan endo-1,3-beta-glucosidase	GO:0005975:carbohydrate metabolic process;GO:0006952:defense response;	GO:0005886:plasma membrane;	GO:0042973:glucan endo-1,3-beta-D-glucosidase activity;	-	-
Glyur001200s00029489	1	25.72	68.5667	28.7567	Glyur001200s00029489	Glyur001200s00029489	-	-	-	-	K09562	ko04141 Protein processing in endoplasmic reticulum;;
Glyur001681s00028849	1	57.46	93.45	67.0333	Glyur001681s00028849	Glyur001681s00028849	Protein FREE1	GO:0009738:abscisic acid-activated signaling pathway;GO:0070676:intralumenal vesicle formation;GO:0055072:obsolete iron ion homeostasis;GO:0036258:multivesicular body assembly;GO:0009788:negative regulation of abscisic acid-activated signaling pathway;GO:0015031:protein transport;	GO:0000813:ESCRT I complex;GO:0031902:late endosome membrane;GO:0005771:multivesicular body;GO:0005634:nucleus;	GO:0046872:metal ion binding;GO:0003729:mRNA binding;GO:0043130:ubiquitin binding;	-	-
Glyur000111s00011079	1	5.27667	23.4167	4.63333	Glyur000111s00011079	Glyur000111s00011079	-	-	-	-	-	-
Glyur002408s00032635	1	10.6433	21.1967	12.43	Glyur002408s00032635	Glyur002408s00032635	-	-	-	-	-	-
Glyur000459s00027589	1	49.5433	81.1567	50.77	Glyur000459s00027589	Glyur000459s00027589	MOB kinase activator-like 1A	-	GO:0005737:cytoplasm;GO:0005856:cytoskeleton;GO:0009524:phragmoplast;	GO:0046872:metal ion binding;	K06685	-
Glyur002047s00043656	1	18.39	48.9067	19.41	Glyur002047s00043656	Glyur002047s00043656	-	-	-	-	-	-
Glyur002622s00039569	1	45.2467	87.3067	48.6633	Glyur002622s00039569	Glyur002622s00039569	Serpin-ZX	GO:0010466:negative regulation of peptidase activity;	GO:0048046:apoplast;GO:0005737:cytoplasm;GO:0005615:extracellular space;	GO:0004869:cysteine-type endopeptidase inhibitor activity;GO:0004867:serine-type endopeptidase inhibitor activity;	K13963	-
Glyur000328s00018326	1	50.2967	79.97	54.1333	Glyur000328s00018326	Glyur000328s00018326	Adenylate kinase isoenzyme 6 homolog	GO:0080186:developmental vegetative growth;GO:0046939:obsolete nucleotide phosphorylation;GO:0009826:unidimensional cell growth;	GO:0005737:cytoplasm;GO:0005634:nucleus;	GO:0004017:adenylate kinase activity;GO:0005524:ATP binding;GO:0016887:ATP hydrolysis activity;	K18532	ko00230 Purine metabolism;ko01100 Metabolic pathways;ko01110 Biosynthesis of secondary metabolites;ko01232 Nucleotide metabolism;ko01240 Biosynthesis of cofactors;ko03008 Ribosome biogenesis in eukaryotes;;
Glyur000032s00003879	1	12.5933	18.63	13.88	Glyur000032s00003879	Glyur000032s00003879	Glucan endo-1,3-beta-glucosidase	GO:0005975:carbohydrate metabolic process;GO:0006952:defense response;	GO:0005886:plasma membrane;	GO:0042973:glucan endo-1,3-beta-D-glucosidase activity;	-	-
Glyur007502s00042768	1	2.51333	13.9767	4.33	Glyur007502s00042768	Glyur007502s00042768	Aldehyde dehydrogenase family 2 member C4	GO:0009699:phenylpropanoid biosynthetic process;	GO:0005829:cytosol;	GO:0004029:aldehyde dehydrogenase (NAD+) activity;GO:0050269:coniferyl-aldehyde dehydrogenase activity;GO:0043878:glyceraldehyde-3-phosphate dehydrogenase (NAD+) (non-phosphorylating) activity;	K12355	ko00940 Phenylpropanoid biosynthesis;ko01110 Biosynthesis of secondary metabolites;;
Glyur000043s00003807	1	7.00333	11.9267	6.83667	Glyur000043s00003807	Glyur000043s00003807	Glyoxylate/hydroxypyruvate/pyruvate reductase 2KGR	-	GO:0005829:cytosol;	GO:0008720:D-lactate dehydrogenase activity;GO:0047964:glyoxylate reductase (NAD+) activity;GO:0030267:glyoxylate reductase (NADP+) activity;GO:0016618:hydroxypyruvate reductase activity;GO:0051287:NAD binding;	K15919	ko00260 Glycine, serine and threonine metabolism;ko00630 Glyoxylate and dicarboxylate metabolism;ko01100 Metabolic pathways;ko01110 Biosynthesis of secondary metabolites;ko01200 Carbon metabolism;;
Glyur000359s00016704	1	111.41	488.78	97.41	Glyur000359s00016704	Glyur000359s00016704	Tropinone reductase	GO:0007568:obsolete aging;GO:0002213:defense response to insect;GO:0031347:regulation of defense response;	GO:0005777:peroxisome;GO:0005886:plasma membrane;	GO:0004022:alcohol dehydrogenase (NAD+) activity;GO:0050356:tropine dehydrogenase activity;GO:0050358:tropinone reductase activity;	K08081	ko00960 Tropane, piperidine and pyridine alkaloid biosynthesis;ko01100 Metabolic pathways;ko01110 Biosynthesis of secondary metabolites;;
Glyur000101s00010303	1	0.0733333	1.02	0.08	Glyur000101s00010303	Glyur000101s00010303	Cyclic nucleotide-gated ion channel 17	-	GO:0005886:plasma membrane;	GO:0005516:calmodulin binding;GO:0030552:cAMP binding;GO:0030553:cGMP binding;GO:0005249:voltage-gated potassium channel activity;	K05391	ko04626 Plant-pathogen interaction;;
Glyur001087s00023152	1	1.95	4.59667	2.47	Glyur001087s00023152	Glyur001087s00023152	Actin	-	GO:0005737:cytoplasm;GO:0005856:cytoskeleton;	GO:0005524:ATP binding;GO:0016787:hydrolase activity;	K10355	ko04814 Motor proteins;;
Glyur001899s00032506	1	12.4167	21.5867	15.0867	Glyur001899s00032506	Glyur001899s00032506	-	-	-	-	-	-
Glyur000026s00001930	1	30.4933	53.7033	35.5133	Glyur000026s00001930	Glyur000026s00001930	-	-	-	-	-	-
Glyur000696s00018506	1	16.85	46.6033	17.44	Glyur000696s00018506	Glyur000696s00018506	Early nodulin-93	GO:0009877:nodulation;	GO:0016020:membrane;	-	-	-
Glyur000453s00023828	1	22.3767	33.2133	25.11	Glyur000453s00023828	Glyur000453s00023828	Golgi SNAP receptor complex member 1-1	GO:0006888:endoplasmic reticulum to Golgi vesicle-mediated transport;GO:0015031:protein transport;GO:0006906:vesicle fusion;	GO:0005801:cis-Golgi network;GO:0005794:Golgi apparatus;GO:0005797:Golgi medial cisterna;GO:0000139:Golgi membrane;GO:0031201:SNARE complex;	GO:0005484:SNAP receptor activity;	K08495	ko04130 SNARE interactions in vesicular transport;;
Glyur000077s00006722	1	25.8	42.1667	16.8667	Glyur000077s00006722	Glyur000077s00006722	Anamorsin homolog	GO:0016226:iron-sulfur cluster assembly;GO:0071704:organic substance metabolic process;	GO:0005737:cytoplasm;GO:0005758:mitochondrial intermembrane space;	GO:0051537:2 iron, 2 sulfur cluster binding;GO:0051539:4 iron, 4 sulfur cluster binding;GO:0009055:electron transfer activity;GO:0046872:metal ion binding;GO:0008168:methyltransferase activity;	-	-
Glyur000077s00006720	1	44.3767	64.01	32.6567	Glyur000077s00006720	Glyur000077s00006720	Anamorsin homolog	GO:0016226:iron-sulfur cluster assembly;	GO:0005758:mitochondrial intermembrane space;	GO:0051537:2 iron, 2 sulfur cluster binding;GO:0051539:4 iron, 4 sulfur cluster binding;GO:0009055:electron transfer activity;GO:0046872:metal ion binding;	-	-
Glyur000470s00020945	1	12.2033	25.2567	3	Glyur000470s00020945	Glyur000470s00020945	Geraniol 8-hydroxylase	GO:0016099:monoterpenoid biosynthetic process;	GO:0005789:endoplasmic reticulum membrane;	GO:0102811:geraniol 10-hydroxylase activity;GO:0020037:heme binding;GO:0005506:iron ion binding;GO:0016709:oxidoreductase activity, acting on paired donors, with incorporation or reduction of molecular oxygen, NAD(P)H as one donor, and incorporation of one atom of oxygen;	-	-
Glyur000129s00012465	1	3.65	6.16667	3.52	Glyur000129s00012465	Glyur000129s00012465	ADP-ribosylation factor 2-A	GO:0006886:intracellular protein transport;GO:0016192:vesicle-mediated transport;	GO:0005737:cytoplasm;GO:0005794:Golgi apparatus;GO:0005634:nucleus;	GO:0005525:GTP binding;GO:0003924:GTPase activity;GO:0003729:mRNA binding;GO:0016004:phospholipase activator activity;	K07950	-
Glyur000771s00029724	1	22.06	32.81	19.9033	Glyur000771s00029724	Glyur000771s00029724	Squalene monooxygenase SE1	GO:0009723:response to ethylene;GO:0042542:response to hydrogen peroxide;GO:0009753:response to jasmonic acid;GO:0010038:response to metal ion;GO:0002238:response to molecule of fungal origin;GO:0071731:response to nitric oxide;GO:0009751:response to salicylic acid;GO:1902438:response to vanadate(3-);GO:0016126:sterol biosynthetic process;GO:0046246:terpene biosynthetic process;	GO:0005789:endoplasmic reticulum membrane;	GO:0050660:flavin adenine dinucleotide binding;GO:0004506:squalene monooxygenase activity;	K00511	ko00100 Steroid biosynthesis;ko00909 Sesquiterpenoid and triterpenoid biosynthesis;ko01100 Metabolic pathways;ko01110 Biosynthesis of secondary metabolites;;
Glyur001788s00041172	1	17.1033	26.1533	16.9833	Glyur001788s00041172	Glyur001788s00041172	-	-	-	-	-	-
Glyur000226s00010822	1	8.25333	15.03	5.47	Glyur000226s00010822	Glyur000226s00010822	Subtilisin-like protease SBT3	GO:0006952:defense response;GO:0043171:peptide catabolic process;GO:0009827:plant-type cell wall modification;GO:1900367:positive regulation of defense response to insect;GO:0010628:positive regulation of gene expression;GO:0006508:proteolysis;GO:1902066:regulation of cell wall pectin metabolic process;GO:0009611:response to wounding;GO:0097264:self proteolysis;	GO:0005615:extracellular space;	GO:0042802:identical protein binding;GO:0042803:protein homodimerization activity;GO:0004252:serine-type endopeptidase activity;GO:0008236:serine-type peptidase activity;	-	-
Glyur000085s00008852	1	1.45333	5.66667	2.10667	Glyur000085s00008852	Glyur000085s00008852	-	-	-	-	-	-
Glyur000100s00008355	1	210.173	334.653	231.123	Glyur000100s00008355	Glyur000100s00008355	Reticulon-like protein B2	GO:0071786:endoplasmic reticulum tubular network organization;	GO:0098554:cytoplasmic side of endoplasmic reticulum membrane;GO:0005783:endoplasmic reticulum;GO:0005789:endoplasmic reticulum membrane;GO:0071782:endoplasmic reticulum tubular network;GO:0005794:Golgi apparatus;GO:0005886:plasma membrane;	GO:0003729:mRNA binding;	-	-
Glyur000163s00011119	1	79.8567	141.817	61.1067	Glyur000163s00011119	Glyur000163s00011119	Cell division control protein 48 homolog D	GO:0097352:autophagosome maturation;GO:0051301:cell division;GO:0071712:ER-associated misfolded protein catabolic process;GO:0051228:mitotic spindle disassembly;GO:0045732:positive regulation of protein catabolic process;GO:0030970:retrograde protein transport, ER to cytosol;GO:0030433:ubiquitin-dependent ERAD pathway;	GO:0005856:cytoskeleton;GO:0005829:cytosol;GO:0005794:Golgi apparatus;GO:0005730:nucleolus;GO:0005654:nucleoplasm;GO:0005634:nucleus;GO:0009524:phragmoplast;GO:0034098:VCP-NPL4-UFD1 AAA ATPase complex;	GO:0005524:ATP binding;GO:0016887:ATP hydrolysis activity;GO:0031593:polyubiquitin modification-dependent protein binding;	K13525	ko04141 Protein processing in endoplasmic reticulum;;
Glyur004637s00043297	1	74.15	175.907	88.49	Glyur004637s00043297	Glyur004637s00043297	Glutathione S-transferase L1	GO:0010731:protein glutathionylation;GO:0009636:response to toxic substance;	GO:0005829:cytosol;	GO:0004364:glutathione transferase activity;	K00799	ko00480 Glutathione metabolism;ko01100 Metabolic pathways;;
Glyur000321s00019412	1	0.166667	3.37667	0.96	Glyur000321s00019412	Glyur000321s00019412	Protein NRT1/ PTR FAMILY 6.3	GO:0009734:auxin-activated signaling pathway;GO:0010540:basipetal auxin transport;GO:0048527:lateral root development;GO:0042128:nitrate assimilation;GO:0015706:nitrate transmembrane transport;GO:0006857:oligopeptide transport;GO:0048573:photoperiodism, flowering;GO:0009635:response to herbicide;GO:0010167:response to nitrate;GO:0009414:response to water deprivation;GO:0055085:transmembrane trans…	GO:0016020:membrane;GO:0005886:plasma membrane;	GO:0015112:nitrate transmembrane transporter activity;GO:0015293:symporter activity;GO:0022857:transmembrane transporter activity;	K14638	-
Glyur000081s00006734	1	130.553	340.747	178.25	Glyur000081s00006734	Glyur000081s00006734	Glutathione S-transferase L3	GO:0010731:protein glutathionylation;GO:0009636:response to toxic substance;	GO:0005829:cytosol;GO:0005886:plasma membrane;	GO:0004364:glutathione transferase activity;	K00799	ko00480 Glutathione metabolism;ko01100 Metabolic pathways;;
Glyur000066s00006231	1	10.3733	17.0833	6.86	Glyur000066s00006231	Glyur000066s00006231	-	-	-	-	-	-
Glyur002143s00040710	1	0.6	2.77333	1.21667	Glyur002143s00040710	Glyur002143s00040710	1-aminocyclopropane-1-carboxylate synthase 1	GO:0009693:ethylene biosynthetic process;GO:0009835:fruit ripening;	-	GO:0016847:1-aminocyclopropane-1-carboxylate synthase activity;GO:0030170:pyridoxal phosphate binding;	K01762	ko00270 Cysteine and methionine metabolism;ko01100 Metabolic pathways;ko01110 Biosynthesis of secondary metabolites;;
Glyur000183s00013060	1	0	1.57	0.0333333	Glyur000183s00013060	Glyur000183s00013060	-	-	-	-	-	-
Glyur000093s00009369	1	0.27	1.45333	0.54	Glyur000093s00009369	Glyur000093s00009369	Senescence-specific cysteine protease SAG39	GO:0007568:obsolete aging;GO:0010150:leaf senescence;GO:0010623:programmed cell death involved in cell development;GO:0006508:proteolysis;GO:0009737:response to abscisic acid;GO:0009723:response to ethylene;GO:0009739:response to gibberellin;	GO:0010282:senescence-associated vacuole;	GO:0008234:cysteine-type peptidase activity;	K16292	-
Glyur000472s00019577	1	4.79667	11.29	6.56667	Glyur000472s00019577	Glyur000472s00019577	-	-	-	-	-	-
Glyur001015s00035866	1	0.00666667	0.82	0.0733333	Glyur001015s00035866	Glyur001015s00035866	-	-	-	-	-	-
Glyur000255s00016818	1	0	0.54	0.0566667	Glyur000255s00016818	Glyur000255s00016818	LOB domain-containing protein 20	GO:0009755:hormone-mediated signaling pathway;GO:0009867:jasmonic acid mediated signaling pathway;GO:0045893:positive regulation of DNA-templated transcription;GO:1900150:regulation of defense response to fungus;GO:0009753:response to jasmonic acid;	GO:0005634:nucleus;	-	K13945	-
Glyur000100s00008381	1	44.9767	76.5267	15.4533	Glyur000100s00008381	Glyur000100s00008381	-	-	-	-	-	-
Glyur000054s00005336	1	9.01333	24.76	7.78333	Glyur000054s00005336	Glyur000054s00005336	-	-	-	-	-	-
Glyur000678s00024764	1	14.71	23.24	15.8033	Glyur000678s00024764	Glyur000678s00024764	60S ribosomal protein L23a	GO:0006412:translation;	GO:1990904:ribonucleoprotein complex;GO:0005840:ribosome;	GO:0003729:mRNA binding;GO:0019843:rRNA binding;GO:0003735:structural constituent of ribosome;	K02893	ko03010 Ribosome;;
Glyur000604s00024571	1	58.7733	120.62	64.0733	Glyur000604s00024571	Glyur000604s00024571	LOB domain-containing protein 41	GO:0071456:cellular response to hypoxia;GO:0006355:regulation of DNA-templated transcription;GO:0010468:regulation of gene expression;	-	-	-	-
Glyur000013s00003196	1	69.0967	221.357	16.5533	Glyur000013s00003196	Glyur000013s00003196	-	-	-	-	-	-
Glyur000174s00018495	1	5.66	8.72	4.52667	Glyur000174s00018495	Glyur000174s00018495	-	-	-	-	-	-
Glyur000198s00008751	1	82.2367	128.14	91.7733	Glyur000198s00008751	Glyur000198s00008751	1-deoxy-D-xylulose 5-phosphate reductoisomerase, chloroplastic	GO:0051484:isopentenyl diphosphate biosynthetic process, methylerythritol 4-phosphate pathway involved in terpenoid biosynthetic process;	GO:0009570:chloroplast stroma;	GO:0030604:1-deoxy-D-xylulose-5-phosphate reductoisomerase activity;GO:0030145:manganese ion binding;GO:0070402:NADPH binding;	K00099	ko00900 Terpenoid backbone biosynthesis;ko01100 Metabolic pathways;ko01110 Biosynthesis of secondary metabolites;;
Glyur000586s00021840	1	6.31	9.96333	6.13667	Glyur000586s00021840	Glyur000586s00021840	Probable dolichyl pyrophosphate Man9GlcNAc2 alpha-1,3-glucosyltransferase	GO:0006490:oligosaccharide-lipid intermediate biosynthetic process;GO:0006487:protein N-linked glycosylation;	GO:0005789:endoplasmic reticulum membrane;	GO:0042281:dolichyl pyrophosphate Man9GlcNAc2 alpha-1,3-glucosyltransferase activity;	K03848	ko00510 N-Glycan biosynthesis;ko01100 Metabolic pathways;;
Glyur000075s00007171	1	37.1233	97.5267	53.66	Glyur000075s00007171	Glyur000075s00007171	Fructose-bisphosphate aldolase 6, cytosolic	GO:0071456:cellular response to hypoxia;GO:0030388:fructose 1,6-bisphosphate metabolic process;GO:0006094:gluconeogenesis;GO:0006096:glycolytic process;GO:0031930:mitochondria-nucleus signaling pathway;	GO:0005829:cytosol;GO:0005783:endoplasmic reticulum;GO:0005739:mitochondrion;GO:0005634:nucleus;GO:0005886:plasma membrane;GO:0009506:plasmodesma;	GO:0005507:copper ion binding;GO:0004332:fructose-bisphosphate aldolase activity;GO:0003729:mRNA binding;GO:1901149:salicylic acid binding;	K01623	ko00010 Glycolysis / Gluconeogenesis;ko00030 Pentose phosphate pathway;ko00051 Fructose and mannose metabolism;ko00710 Carbon fixation in photosynthetic organisms;ko01100 Metabolic pathways;ko01110 Biosynthesis of secondary metabolites;ko01200 Carbon metabolism;ko01230 Biosynthesis of amino acids;;
Glyur000387s00017719	1	14.67	22.08	15.9767	Glyur000387s00017719	Glyur000387s00017719	Trihelix transcription factor ASIL2	GO:0009793:embryo development ending in seed dormancy;GO:0006355:regulation of DNA-templated transcription;GO:0010431:seed maturation;	GO:0005634:nucleus;	GO:0003700:DNA-binding transcription factor activity;GO:0000976:transcription cis-regulatory region binding;	-	-
Glyur004130s00046229	1	154.387	273	149.937	Glyur004130s00046229	Glyur004130s00046229	-	-	-	-	-	-
Glyur001982s00031838	1	81.27	134.993	84.5233	Glyur001982s00031838	Glyur001982s00031838	Probable CoA ligase CCL8	-	GO:0005829:cytosol;	GO:0005524:ATP binding;GO:0016405:CoA-ligase activity;	K18660	ko00061 Fatty acid biosynthesis;ko00280 Valine, leucine and isoleucine degradation;ko01100 Metabolic pathways;ko01212 Fatty acid metabolism;;
Glyur001042s00036968	1	4.12333	6.90667	3.38667	Glyur001042s00036968	Glyur001042s00036968	ABC transporter B family member 15	GO:0055085:transmembrane transport;	GO:0016020:membrane;	GO:0140359:ABC-type transporter activity;GO:0005524:ATP binding;GO:0016887:ATP hydrolysis activity;GO:0042626:ATPase-coupled transmembrane transporter activity;	K02021	-
Glyur001250s00032711	1	12.5133	18.93	9.85	Glyur001250s00032711	Glyur001250s00032711	Eukaryotic peptide chain release factor subunit 1-3	GO:0002184:cytoplasmic translational termination;GO:0006415:translational termination;	GO:0005829:cytosol;GO:0018444:translation release factor complex;	GO:1990825:sequence-specific mRNA binding;GO:0003747:translation release factor activity;GO:0016149:translation release factor activity, codon specific;	K03265	ko03015 mRNA surveillance pathway;;
Glyur001169s00038135	1	16.0133	23.6967	17.4133	Glyur001169s00038135	Glyur001169s00038135	-	-	-	-	-	-
Glyur000065s00004310	1	2.27	5.75667	2.58333	Glyur000065s00004310	Glyur000065s00004310	-	-	-	-	-	-
Glyur000372s00017112	1	48.7333	94.0567	45.9	Glyur000372s00017112	Glyur000372s00017112	-	-	-	-	-	-
Glyur000071s00005236	1	1.27667	4.62	1.61667	Glyur000071s00005236	Glyur000071s00005236	RING-H2 finger protein ATL47	GO:0016567:protein ubiquitination;	GO:0016020:membrane;	GO:0046872:metal ion binding;GO:0016740:transferase activity;GO:0031625:ubiquitin protein ligase binding;	K19038	-
Glyur000262s00020205	1	58.0767	144.223	71.1333	Glyur000262s00020205	Glyur000262s00020205	NADPH:quinone oxidoreductase	-	GO:0009507:chloroplast;GO:0009570:chloroplast stroma;GO:0005829:cytosol;GO:0005886:plasma membrane;	GO:0010181:FMN binding;GO:0050136:NADH dehydrogenase (quinone) activity;GO:0008753:NADPH dehydrogenase (quinone) activity;	-	-
Glyur000164s00014505	1	12.0367	24.12	14.4133	Glyur000164s00014505	Glyur000164s00014505	-	-	-	-	K14292	-
Glyur000179s00010685	1	29.77	47.2167	33.71	Glyur000179s00010685	Glyur000179s00010685	-	-	-	-	K09060	-
Glyur004859s00040111	1	0.01	0.9	0.0833333	Glyur004859s00040111	Glyur004859s00040111	-	-	-	-	-	-
Glyur000521s00021496	1	7.66	11.8267	8.04333	Glyur000521s00021496	Glyur000521s00021496	-	-	-	-	-	-
Glyur000378s00022522	1	105.19	243.847	82.9067	Glyur000378s00022522	Glyur000378s00022522	-	-	-	-	-	-
Glyur000910s00020578	1	67.4733	143.583	83	Glyur000910s00020578	Glyur000910s00020578	4-coumarate:CoA ligase 1	GO:0009800:cinnamic acid biosynthetic process;GO:0009803:cinnamic acid metabolic process;GO:0007623:circadian rhythm;GO:0033494:ferulate metabolic process;GO:0009698:phenylpropanoid metabolic process;GO:0052315:phytoalexin biosynthetic process;	GO:0005829:cytosol;	GO:0106286:(E)-caffeate-CoA ligase activity;GO:0016207:4-coumarate-CoA ligase activity;GO:0005524:ATP binding;GO:0018858:benzoate-CoA ligase activity;GO:0016405:CoA-ligase activity;GO:0106290:trans-cinnamate-CoA ligase activity;GO:0050563:trans-feruloyl-CoA synthase activity;	K01904	ko00130 Ubiquinone and other terpenoid-quinone biosynthesis;ko00940 Phenylpropanoid biosynthesis;ko01100 Metabolic pathways;ko01110 Biosynthesis of secondary metabolites;;
Glyur000112s00012339	1	8.26	26.42	7.48	Glyur000112s00012339	Glyur000112s00012339	Heavy metal-associated isoprenylated plant protein 22	GO:0055073:obsolete cadmium ion homeostasis;GO:0071585:detoxification of cadmium ion;	GO:0016020:membrane;	GO:0046872:metal ion binding;	-	-
Glyur000359s00016691	1	0	0.886667	0.0466667	Glyur000359s00016691	Glyur000359s00016691	-	-	-	-	-	-
Glyur002246s00039723	1	11.09	47.4367	18.9133	Glyur002246s00039723	Glyur002246s00039723	-	-	-	-	-	-
Glyur000111s00011087	1	20.8033	35.5367	12.85	Glyur000111s00011087	Glyur000111s00011087	-	-	-	-	K03687	-
Glyur000658s00024849	1	11.12	16.7233	11.6533	Glyur000658s00024849	Glyur000658s00024849	ABC transporter G family member 28	GO:0009860:pollen tube growth;GO:0015846:polyamine transport;GO:0055085:transmembrane transport;	GO:0016020:membrane;GO:0090404:pollen tube tip;GO:0099503:secretory vesicle;	GO:0140359:ABC-type transporter activity;GO:0005524:ATP binding;GO:0016887:ATP hydrolysis activity;GO:0042626:ATPase-coupled transmembrane transporter activity;	-	-
Glyur002419s00040890	1	3.45333	22.8733	3.88333	Glyur002419s00040890	Glyur002419s00040890	-	-	-	-	K01535	ko00190 Oxidative phosphorylation;ko01100 Metabolic pathways;;
Glyur001316s00033463	1	38.8467	59.1	42.7567	Glyur001316s00033463	Glyur001316s00033463	Putative 3,4-dihydroxy-2-butanone kinase	GO:0019563:glycerol catabolic process;GO:0016310:phosphorylation;	GO:0005829:cytosol;	GO:0005524:ATP binding;GO:0004371:glycerone kinase activity;	K00863	ko00051 Fructose and mannose metabolism;ko00561 Glycerolipid metabolism;ko01100 Metabolic pathways;ko01200 Carbon metabolism;;
Glyur000027s00001561	1	0.713333	5.21667	0.686667	Glyur000027s00001561	Glyur000027s00001561	Transcription factor MYB80	GO:0048658:anther wall tapetum development;	GO:0005634:nucleus;	GO:0003677:DNA binding;	K09422	-
Glyur000197s00010104	1	11.67	20.8033	8.83333	Glyur000197s00010104	Glyur000197s00010104	-	-	-	-	-	-
Glyur000150s00014584	1	6.82333	16.8	2.59	Glyur000150s00014584	Glyur000150s00014584	Dehydration-responsive element-binding protein 2A	GO:0071456:cellular response to hypoxia;GO:0010286:heat acclimation;GO:0045893:positive regulation of DNA-templated transcription;GO:0009408:response to heat;GO:0042542:response to hydrogen peroxide;GO:0010224:response to UV-B;GO:0009414:response to water deprivation;	GO:0005634:nucleus;	GO:0003700:DNA-binding transcription factor activity;GO:0000976:transcription cis-regulatory region binding;	-	-
Glyur000158s00011354	1	24.5067	55.5633	14.9767	Glyur000158s00011354	Glyur000158s00011354	NADPH-dependent aldehyde reductase-like protein, chloroplastic	-	GO:0009507:chloroplast;	GO:0016491:oxidoreductase activity;	K00059	ko00061 Fatty acid biosynthesis;ko00780 Biotin metabolism;ko01100 Metabolic pathways;ko01110 Biosynthesis of secondary metabolites;ko01212 Fatty acid metabolism;ko01240 Biosynthesis of cofactors;;
Glyur002191s00039374	1	12.3133	24.2567	14.0067	Glyur002191s00039374	Glyur002191s00039374	-	-	-	-	-	-
Glyur003963s00043023	1	0	1.65333	0	Glyur003963s00043023	Glyur003963s00043023	Long-chain-alcohol oxidase FAO4A	-	GO:0016020:membrane;	GO:0050660:flavin adenine dinucleotide binding;GO:0046577:long-chain-alcohol oxidase activity;	K17756	-
Glyur001375s00028612	1	1.82	4.25333	2.33	Glyur001375s00028612	Glyur001375s00028612	Agamous-like MADS-box protein AGL15	GO:0045944:positive regulation of transcription by RNA polymerase II;	GO:0005634:nucleus;	GO:0003700:DNA-binding transcription factor activity;GO:0046983:protein dimerization activity;GO:0000977:RNA polymerase II transcription regulatory region sequence-specific DNA binding;	-	-
Glyur000315s00012744	1	13.3867	29.66	17.1633	Glyur000315s00012744	Glyur000315s00012744	Cytochrome P450 709B2	-	GO:0005829:cytosol;GO:0016020:membrane;	GO:0020037:heme binding;GO:0005506:iron ion binding;GO:0004497:monooxygenase activity;GO:0016705:oxidoreductase activity, acting on paired donors, with incorporation or reduction of molecular oxygen;	-	-
Glyur002023s00037748	1	1.70667	6.34667	1.43	Glyur002023s00037748	Glyur002023s00037748	Pentatricopeptide repeat-containing protein At3g16610	GO:0009451:RNA modification;	-	GO:0003723:RNA binding;	K11593	-
Glyur000010s00000969	1	1.31667	5.41	1.63	Glyur000010s00000969	Glyur000010s00000969	Pterin-4-alpha-carbinolamine dehydratase 2, mitochondrial	GO:0006729:tetrahydrobiopterin biosynthetic process;	GO:0005739:mitochondrion;	GO:0008124:4-alpha-hydroxytetrahydrobiopterin dehydratase activity;	K01724	ko00790 Folate biosynthesis;ko01100 Metabolic pathways;;
Glyur003222s00038187	1	13.8133	21.47	12.5733	Glyur003222s00038187	Glyur003222s00038187	Inositol 3-kinase	GO:0010264:myo-inositol hexakisphosphate biosynthetic process;GO:0016310:phosphorylation;	-	GO:0005524:ATP binding;GO:0019140:inositol 3-kinase activity;	K19517	ko00562 Inositol phosphate metabolism;ko01100 Metabolic pathways;ko01110 Biosynthesis of secondary metabolites;;
Glyur002023s00037751	1	0	5.3	0.106667	Glyur002023s00037751	Glyur002023s00037751	-	-	-	-	-	-
Glyur004060s00046131	1	238.043	488.967	52.38	Glyur004060s00046131	Glyur004060s00046131	Xyloglucan endotransglucosylase/hydrolase 2	GO:0042546:cell wall biogenesis;GO:0010411:xyloglucan metabolic process;	GO:0048046:apoplast;	GO:0004553:hydrolase activity, hydrolyzing O-glycosyl compounds;GO:0030247:polysaccharide binding;GO:0016762:xyloglucan:xyloglucosyl transferase activity;	K08235	-
Glyur002141s00036549	1	0	0.303333	0.0733333	Glyur002141s00036549	Glyur002141s00036549	Cellulose synthase-like protein D1	GO:0071555:cell wall organization;GO:0030244:cellulose biosynthetic process;GO:0009833:plant-type primary cell wall biogenesis;GO:0009846:pollen germination;	GO:0000139:Golgi membrane;GO:0005886:plasma membrane;	GO:0016760:cellulose synthase (UDP-forming) activity;GO:0051753:mannan synthase activity;	K00770	ko00520 Amino sugar and nucleotide sugar metabolism;ko01100 Metabolic pathways;;
Glyur000029s00003576	1	30.6567	78.1733	42.0733	Glyur000029s00003576	Glyur000029s00003576	-	-	-	-	-	-
Glyur000014s00002566	1	52.71	124.453	45.9133	Glyur000014s00002566	Glyur000014s00002566	Protein trichome birefringence-like 39	-	GO:0005794:Golgi apparatus;GO:0016020:membrane;GO:0009506:plasmodesma;GO:0005773:vacuole;	GO:0016413:O-acetyltransferase activity;	-	-
Glyur000510s00021555	1	0.626667	10.6167	2.11667	Glyur000510s00021555	Glyur000510s00021555	-	-	-	-	-	-
Glyur001855s00032355	1	1.96	5.39333	1.67667	Glyur001855s00032355	Glyur001855s00032355	-	-	-	-	K13448	ko04626 Plant-pathogen interaction;;
Glyur000422s00020638	1	0.276667	1.52	0.276667	Glyur000422s00020638	Glyur000422s00020638	Probable serine/threonine-protein kinase At1g09600	GO:0070816:obsolete phosphorylation of RNA polymerase II C-terminal domain;GO:0032968:positive regulation of transcription elongation by RNA polymerase II;GO:0006468:protein phosphorylation;	GO:0000307:cyclin-dependent protein kinase holoenzyme complex;GO:0005634:nucleus;	GO:0005524:ATP binding;GO:0004693:cyclin-dependent protein serine/threonine kinase activity;GO:0008353:RNA polymerase II CTD heptapeptide repeat kinase activity;	K08819	-
Glyur000188s00019478	1	0.02	0.65	0.0433333	Glyur000188s00019478	Glyur000188s00019478	-	-	-	-	-	-
Glyur000047s00004010	1	27.8333	47.04	30.1167	Glyur000047s00004010	Glyur000047s00004010	FCS-Like Zinc finger 2	GO:0009749:response to glucose;GO:1905582:response to mannose;GO:0042594:response to starvation;GO:0009744:response to sucrose;	-	GO:0019900:kinase binding;GO:0046872:metal ion binding;	-	-
Glyur011353s00046352	1	122.95	200.777	47.4967	Glyur011353s00046352	Glyur011353s00046352	L-ascorbate oxidase homolog	-	GO:0005576:extracellular region;	GO:0005507:copper ion binding;GO:0016491:oxidoreductase activity;	-	-
Glyur001884s00039576	1	5.19	11.2467	3.87667	Glyur001884s00039576	Glyur001884s00039576	-	-	-	-	-	-
Glyur000669s00020846	1	157.817	276.887	161.893	Glyur000669s00020846	Glyur000669s00020846	Calcineurin B-like protein 4	GO:0019722:calcium-mediated signaling;GO:0030007:intracellular potassium ion homeostasis;GO:0005513:detection of calcium ion;GO:0042539:hypotonic salinity response;	GO:0005955:calcineurin complex;GO:0005737:cytoplasm;GO:0005634:nucleus;GO:0005886:plasma membrane;	GO:0005509:calcium ion binding;GO:0004723:calcium-dependent protein serine/threonine phosphatase activity;GO:0019900:kinase binding;	-	-
Glyur000485s00032205	1	27.9367	84.1867	24.1833	Glyur000485s00032205	Glyur000485s00032205	-	-	-	-	-	-
Glyur000472s00019579	1	2.9	9.49667	3.12667	Glyur000472s00019579	Glyur000472s00019579	-	-	-	-	-	-
Glyur000293s00015219	1	16.9667	25.1067	18.4533	Glyur000293s00015219	Glyur000293s00015219	Protein DETOXIFICATION 12	GO:1990961:xenobiotic detoxification by transmembrane export across the plasma membrane;	GO:0009507:chloroplast;GO:0016020:membrane;	GO:0015297:antiporter activity;GO:0022857:transmembrane transporter activity;GO:0042910:xenobiotic transmembrane transporter activity;	K03327	-
Glyur000147s00013863	1	0.0266667	0.723333	0.17	Glyur000147s00013863	Glyur000147s00013863	-	-	-	-	-	-
Glyur000557s00018794	1	8.09333	12.76	6.93667	Glyur000557s00018794	Glyur000557s00018794	-	-	-	-	-	-
Glyur000136s00007907	1	445.533	773.867	536.897	Glyur000136s00007907	Glyur000136s00007907	Cationic peroxidase 2	GO:0042744:hydrogen peroxide catabolic process;GO:0006979:response to oxidative stress;	GO:0005576:extracellular region;	GO:0020037:heme binding;GO:0140825:lactoperoxidase activity;GO:0046872:metal ion binding;	K00430	ko00940 Phenylpropanoid biosynthesis;ko01100 Metabolic pathways;ko01110 Biosynthesis of secondary metabolites;;
Glyur007555s00045821	1	0.353333	1.66333	0.646667	Glyur007555s00045821	Glyur007555s00045821	-	-	-	-	-	-
Glyur000037s00002632	1	36.0533	57.5467	27.9033	Glyur000037s00002632	Glyur000037s00002632	Protein PIN-LIKES 7	GO:0009734:auxin-activated signaling pathway;GO:0080162:endoplasmic reticulum to cytosol auxin transport;GO:0009733:response to auxin;	GO:0005789:endoplasmic reticulum membrane;	-	K07088	-
Glyur011781s00046718	1	34.1667	77.2233	33.9833	Glyur011781s00046718	Glyur011781s00046718	Alanine--glyoxylate aminotransferase 2 homolog 3, mitochondrial	GO:0043562:cellular response to nitrogen levels;GO:0009853:photorespiration;	GO:0005739:mitochondrion;	GO:0008453:alanine-glyoxylate transaminase activity;GO:0030170:pyridoxal phosphate binding;	K00827	ko00250 Alanine, aspartate and glutamate metabolism;ko00260 Glycine, serine and threonine metabolism;ko00270 Cysteine and methionine metabolism;ko00280 Valine, leucine and isoleucine degradation;ko01100 Metabolic pathways;ko01110 Biosynthesis of secondary metabolites;ko01210 2-Oxocarboxylic acid metabolism;;
Glyur001070s00024970	1	74.3833	146.35	90.29	Glyur001070s00024970	Glyur001070s00024970	Alcohol dehydrogenase 1	-	GO:0005737:cytoplasm;	GO:0004022:alcohol dehydrogenase (NAD+) activity;GO:0008270:zinc ion binding;	K18857	ko00010 Glycolysis / Gluconeogenesis;ko00071 Fatty acid degradation;ko00350 Tyrosine metabolism;ko00592 alpha-Linolenic acid metabolism;ko00620 Pyruvate metabolism;ko01100 Metabolic pathways;ko01110 Biosynthesis of secondary metabolites;;
Glyur000588s00020460	1	0.0533333	1.01	0.243333	Glyur000588s00020460	Glyur000588s00020460	Glyceraldehyde-3-phosphate dehydrogenase, cytosolic (Fragment)	GO:0006006:glucose metabolic process;GO:0006096:glycolytic process;	GO:0005829:cytosol;	GO:0004365:glyceraldehyde-3-phosphate dehydrogenase (NAD+) (phosphorylating) activity;GO:0051287:NAD binding;GO:0050661:NADP binding;	K00134	ko00010 Glycolysis / Gluconeogenesis;ko00710 Carbon fixation in photosynthetic organisms;ko01100 Metabolic pathways;ko01110 Biosynthesis of secondary metabolites;ko01200 Carbon metabolism;ko01230 Biosynthesis of amino acids;;
Glyur000123s00008436	1	15.84	30.1	17.9233	Glyur000123s00008436	Glyur000123s00008436	Osmotin-like protein	GO:0006952:defense response;	GO:0005576:extracellular region;	-	-	-
Glyur000098s00007985	1	0.0933333	4.23667	0.686667	Glyur000098s00007985	Glyur000098s00007985	-	-	-	-	-	-
Glyur000077s00006690	1	26.6367	53.5767	26.1033	Glyur000077s00006690	Glyur000077s00006690	Probable amidase At4g34880	-	-	GO:0004040:amidase activity;GO:0043864:indoleacetamide hydrolase activity;	K01426	ko00330 Arginine and proline metabolism;ko00360 Phenylalanine metabolism;ko00380 Tryptophan metabolism;ko01100 Metabolic pathways;;
Glyur000283s00016942	1	0.2	1.08333	0.06	Glyur000283s00016942	Glyur000283s00016942	Putative clathrin assembly protein At1g03050	GO:0048268:clathrin coat assembly;GO:0072583:clathrin-dependent endocytosis;GO:0009860:pollen tube growth;GO:0072659:protein localization to plasma membrane;GO:0006900:vesicle budding from membrane;	GO:0005905:clathrin-coated pit;GO:0030136:clathrin-coated vesicle;GO:0005794:Golgi apparatus;GO:0090406:pollen tube;GO:0090404:pollen tube tip;	GO:0005545:1-phosphatidylinositol binding;GO:0032050:clathrin heavy chain binding;GO:0005546:phosphatidylinositol-4,5-bisphosphate binding;GO:0000149:SNARE binding;	-	-
Glyur000136s00007930	1	87.0333	130.977	52.8433	Glyur000136s00007930	Glyur000136s00007930	-	-	-	-	-	-
Glyur000011s00000661	1	14.75	21.4467	13.97	Glyur000011s00000661	Glyur000011s00000661	-	-	-	-	-	-
Glyur000959s00024504	1	80.7567	120.497	56.4733	Glyur000959s00024504	Glyur000959s00024504	Chalcone--flavanone isomerase 2	GO:0009813:flavonoid biosynthetic process;	-	GO:0045430:chalcone isomerase activity;	K01859	ko00941 Flavonoid biosynthesis;ko01100 Metabolic pathways;ko01110 Biosynthesis of secondary metabolites;;
Glyur001667s00038414	1	82.52	149.103	100.097	Glyur001667s00038414	Glyur001667s00038414	F-box protein SKP2A	GO:0009734:auxin-activated signaling pathway;GO:0071365:cellular response to auxin stimulus;GO:0010311:lateral root formation;GO:0051781:positive regulation of cell division;GO:0016567:protein ubiquitination;GO:0031146:SCF-dependent proteasomal ubiquitin-dependent protein catabolic process;	GO:0005634:nucleus;GO:0019005:SCF ubiquitin ligase complex;	GO:0004842:ubiquitin-protein transferase activity;	K03875	ko04120 Ubiquitin mediated proteolysis;;
Glyur000087s00008559	1	36.3667	56.8733	34.5667	Glyur000087s00008559	Glyur000087s00008559	Ethylene-responsive transcription factor ERF010	GO:0009873:ethylene-activated signaling pathway;	GO:0005634:nucleus;	GO:0003700:DNA-binding transcription factor activity;GO:0000976:transcription cis-regulatory region binding;	K09286	-
Glyur000349s00021098	1	27.7867	41.42	26.73	Glyur000349s00021098	Glyur000349s00021098	-	-	-	-	-	-
Glyur000125s00010039	1	4.60667	13.4267	2.40333	Glyur000125s00010039	Glyur000125s00010039	IQ domain-containing protein IQM2	-	GO:0005737:cytoplasm;GO:0005634:nucleus;	-	-	-
Glyur001639s00029612	1	48.53	92.4333	42.06	Glyur001639s00029612	Glyur001639s00029612	Probable nucleoredoxin 1	GO:0009860:pollen tube growth;GO:0010183:pollen tube guidance;GO:0080092:regulation of pollen tube growth;	GO:0005829:cytosol;GO:0005634:nucleus;	GO:0004791:thioredoxin-disulfide reductase (NADP) activity;	K17609	-
Glyur000732s00027544	1	0.0733333	1.25667	0.25	Glyur000732s00027544	Glyur000732s00027544	Chlorophyll a-b binding protein 40, chloroplastic	GO:0009768:photosynthesis, light harvesting in photosystem I;GO:0009416:response to light stimulus;	GO:0009535:chloroplast thylakoid membrane;GO:0009522:photosystem I;GO:0009523:photosystem II;	GO:0016168:chlorophyll binding;GO:0046872:metal ion binding;	K08912	ko00196 Photosynthesis - antenna proteins;ko01100 Metabolic pathways;;
Glyur000154s00013423	1	0.51	1.75667	0.526667	Glyur000154s00013423	Glyur000154s00013423	-	-	-	-	-	-
Glyur001132s00025480	1	8.93333	31.0867	2.69667	Glyur001132s00025480	Glyur001132s00025480	-	-	-	-	-	-
Glyur000159s00010249	1	1.56333	7.96667	2.88	Glyur000159s00010249	Glyur000159s00010249	-	-	-	-	-	-
Glyur000181s00013090	1	21.5133	32.7067	21.0433	Glyur000181s00013090	Glyur000181s00013090	Probable ribosome biogenesis protein RLP24	GO:0042273:ribosomal large subunit biogenesis;	GO:0022625:cytosolic large ribosomal subunit;GO:0005730:nucleolus;	GO:0003735:structural constituent of ribosome;	K02896	ko03010 Ribosome;;
Glyur006626s00046047	1	56.42	159.193	66.1	Glyur006626s00046047	Glyur006626s00046047	-	-	-	-	-	-
Glyur002147s00034578	1	2.92667	7.35	2.34333	Glyur002147s00034578	Glyur002147s00034578	-	-	-	-	-	-
Glyur000238s00016792	1	3.59	7.27667	4.40667	Glyur000238s00016792	Glyur000238s00016792	Probable anion transporter 3, chloroplastic	-	GO:0031969:chloroplast membrane;GO:0009536:plastid;	GO:0005315:inorganic phosphate transmembrane transporter activity;	K08193	-
Glyur002501s00037655	1	16.09	26.6133	15.9133	Glyur002501s00037655	Glyur002501s00037655	Putative vesicle-associated membrane protein 726	GO:0015031:protein transport;GO:0016192:vesicle-mediated transport;	GO:0031901:early endosome membrane;GO:0005768:endosome;GO:0005886:plasma membrane;	-	K08511	-
Glyur000288s00019881	1	0.833333	2.92667	1.06	Glyur000288s00019881	Glyur000288s00019881	-	-	-	-	-	-
Glyur000072s00008124	1	43.0933	62.2367	31.3	Glyur000072s00008124	Glyur000072s00008124	Protein LHY	GO:0007623:circadian rhythm;GO:0048574:long-day photoperiodism, flowering;GO:0042754:negative regulation of circadian rhythm;GO:0043433:negative regulation of DNA-binding transcription factor activity;GO:0042752:regulation of circadian rhythm;GO:0006355:regulation of DNA-templated transcription;GO:0009409:response to cold;	GO:0005634:nucleus;	GO:0003700:DNA-binding transcription factor activity;GO:0000976:transcription cis-regulatory region binding;	K12133	ko04712 Circadian rhythm - plant;;
Glyur005380s00043998	1	98.49	314.897	89.4633	Glyur005380s00043998	Glyur005380s00043998	7-deoxyloganetin glucosyltransferase	-	-	GO:0035251:UDP-glucosyltransferase activity;	-	-
Glyur000245s00014698	1	18.7967	31.2033	21.0733	Glyur000245s00014698	Glyur000245s00014698	-	-	-	-	K16365	ko03060 Protein export;;
Glyur001199s00031525	1	31.9133	80.2733	45.5067	Glyur001199s00031525	Glyur001199s00031525	-	-	-	-	-	-
Glyur001276s00037533	1	447.043	805.937	309.253	Glyur001276s00037533	Glyur001276s00037533	-	-	-	-	-	-
Glyur000693s00025740	1	375.42	1249.73	373.253	Glyur000693s00025740	Glyur000693s00025740	7-deoxyloganetin glucosyltransferase	-	-	GO:0035251:UDP-glucosyltransferase activity;	-	-
Glyur000295s00015303	1	221.77	351.917	167.52	Glyur000295s00015303	Glyur000295s00015303	-	-	-	-	-	-
Glyur000269s00013911	1	0.183333	1.57	0.276667	Glyur000269s00013911	Glyur000269s00013911	Nucleoside diphosphate kinase IV, chloroplastic/mitochondrial	GO:0006241:CTP biosynthetic process;GO:0006183:GTP biosynthetic process;GO:0006165:obsolete nucleoside diphosphate phosphorylation;GO:0006228:UTP biosynthetic process;	GO:0009543:chloroplast thylakoid lumen;GO:0005829:cytosol;GO:0005758:mitochondrial intermembrane space;GO:0005739:mitochondrion;	GO:0005524:ATP binding;GO:0004550:nucleoside diphosphate kinase activity;GO:0008270:zinc ion binding;	K00940	ko00230 Purine metabolism;ko00240 Pyrimidine metabolism;ko01100 Metabolic pathways;ko01110 Biosynthesis of secondary metabolites;ko01232 Nucleotide metabolism;ko01240 Biosynthesis of cofactors;ko04016 MAPK signaling pathway - plant;;
Glyur000156s00012002	1	7.61	12.5433	9.01667	Glyur000156s00012002	Glyur000156s00012002	Zinc finger protein CONSTANS-LIKE 13	GO:0007623:circadian rhythm;GO:0006355:regulation of DNA-templated transcription;GO:0009637:response to blue light;GO:0010218:response to far red light;GO:0009416:response to light stimulus;GO:0010114:response to red light;	GO:0005634:nucleus;	GO:0003677:DNA binding;GO:0003700:DNA-binding transcription factor activity;GO:0000976:transcription cis-regulatory region binding;GO:0008270:zinc ion binding;	-	-
Glyur003833s00037808	1	96.5533	194.64	59.8133	Glyur003833s00037808	Glyur003833s00037808	Aconitate hydratase 3, mitochondrial	GO:0006101:citrate metabolic process;GO:0006097:glyoxylate cycle;GO:0006102:isocitrate metabolic process;GO:0009737:response to abscisic acid;GO:0006979:response to oxidative stress;GO:0090351:seedling development;GO:0006099:tricarboxylic acid cycle;	GO:0009507:chloroplast;GO:0009570:chloroplast stroma;GO:0005737:cytoplasm;GO:0005829:cytosol;GO:0005739:mitochondrion;GO:0009505:plant-type cell wall;GO:0000325:plant-type vacuole;	GO:0051539:4 iron, 4 sulfur cluster binding;GO:0003994:aconitate hydratase activity;GO:0005524:ATP binding;GO:0047780:citrate dehydratase activity;GO:0005507:copper ion binding;GO:0030350:iron-responsive element binding;	K01681	ko00020 Citrate cycle (TCA cycle);ko00630 Glyoxylate and dicarboxylate metabolism;ko01100 Metabolic pathways;ko01110 Biosynthesis of secondary metabolites;ko01200 Carbon metabolism;ko01210 2-Oxocarboxylic acid metabolism;ko01230 Biosynthesis of amino acids;;
Glyur000563s00023589	1	4.20333	10.6	4.79	Glyur000563s00023589	Glyur000563s00023589	-	-	-	-	-	-
Glyur000154s00013442	1	0.223333	0.926667	0.163333	Glyur000154s00013442	Glyur000154s00013442	-	-	-	-	-	-
Glyur000203s00012898	1	9.41333	14.9833	8.60667	Glyur000203s00012898	Glyur000203s00012898	-	-	-	-	K01510	ko00230 Purine metabolism;ko00240 Pyrimidine metabolism;ko01100 Metabolic pathways;ko01110 Biosynthesis of secondary metabolites;ko01232 Nucleotide metabolism;;
Glyur000718s00020279	1	5.84	10.1833	6.37333	Glyur000718s00020279	Glyur000718s00020279	-	-	-	-	-	-
Glyur000111s00011044	1	0.156667	0.65	0.226667	Glyur000111s00011044	Glyur000111s00011044	-	-	-	-	-	-
Glyur000027s00001562	1	39	64.96	32.41	Glyur000027s00001562	Glyur000027s00001562	Proteasome activator subunit 4	GO:0006281:DNA repair;GO:0010499:proteasomal ubiquitin-independent protein catabolic process;	GO:0005829:cytosol;GO:0005634:nucleus;GO:0000502:proteasome complex;	GO:0070577:lysine-acetylated histone binding;GO:0016504:peptidase activator activity;GO:0070628:proteasome binding;	K06699	ko03050 Proteasome;;
Glyur000136s00007941	1	0.666667	2.83667	1.20333	Glyur000136s00007941	Glyur000136s00007941	-	-	-	-	K16296	-
Glyur000022s00002048	1	0.0566667	7.17	0.04	Glyur000022s00002048	Glyur000022s00002048	(-)-germacrene D synthase	GO:0016102:diterpenoid biosynthetic process;	GO:0005737:cytoplasm;	GO:0034004:germacradienol synthase activity;GO:0052577:germacrene-D synthase activity;GO:0000287:magnesium ion binding;	K15803	ko00909 Sesquiterpenoid and triterpenoid biosynthesis;;
Glyur000111s00011042	1	0.02	0.67	0.15	Glyur000111s00011042	Glyur000111s00011042	Actin-11	-	GO:0009941:chloroplast envelope;GO:0009570:chloroplast stroma;GO:0005856:cytoskeleton;GO:0005829:cytosol;GO:0005739:mitochondrion;GO:0009506:plasmodesma;	GO:0005524:ATP binding;GO:0016787:hydrolase activity;GO:0005200:structural constituent of cytoskeleton;	K10355	ko04814 Motor proteins;;
Glyur000116s00009259	1	3.68	8.56333	2.44333	Glyur000116s00009259	Glyur000116s00009259	-	-	-	-	K02942	ko03010 Ribosome;;
Glyur001446s00035038	1	988.957	1657.99	1117.61	Glyur001446s00035038	Glyur001446s00035038	Trans-cinnamate 4-monooxygenase	-	GO:0016020:membrane;	GO:0020037:heme binding;GO:0005506:iron ion binding;GO:0016710:trans-cinnamate 4-monooxygenase activity;	K00487	ko00130 Ubiquinone and other terpenoid-quinone biosynthesis;ko00940 Phenylpropanoid biosynthesis;ko00941 Flavonoid biosynthesis;ko00945 Stilbenoid, diarylheptanoid and gingerol biosynthesis;ko01100 Metabolic pathways;ko01110 Biosynthesis of secondary metabolites;;
Glyur003234s00039049	1	0	0.806667	0.196667	Glyur003234s00039049	Glyur003234s00039049	-	-	-	-	-	-
Glyur000721s00027409	1	311.313	732.75	370.08	Glyur000721s00027409	Glyur000721s00027409	2-hydroxyisoflavanone synthase	GO:0009717:isoflavonoid biosynthetic process;	GO:0005783:endoplasmic reticulum;GO:0043231:intracellular membrane-bounded organelle;GO:0016020:membrane;	GO:0033770:2-hydroxyisoflavanone synthase activity;GO:0020037:heme binding;GO:0005506:iron ion binding;GO:0016709:oxidoreductase activity, acting on paired donors, with incorporation or reduction of molecular oxygen, NAD(P)H as one donor, and incorporation of one atom of oxygen;	K13257	ko00943 Isoflavonoid biosynthesis;ko01100 Metabolic pathways;ko01110 Biosynthesis of secondary metabolites;;
Glyur004465s00040481	1	2.76	4.37	2.56667	Glyur004465s00040481	Glyur004465s00040481	-	-	-	-	-	-
Glyur000048s00002236	1	16.6433	24.14	17.57	Glyur000048s00002236	Glyur000048s00002236	ABC transporter F family member 5	GO:0009624:response to nematode;	-	GO:0005524:ATP binding;GO:0016887:ATP hydrolysis activity;GO:0003729:mRNA binding;	K15738	-
Glyur000082s00007593	1	40.3833	69.0233	34.1167	Glyur000082s00007593	Glyur000082s00007593	-	-	-	-	-	-
Glyur004326s00041200	1	0.14	0.58	0.103333	Glyur004326s00041200	Glyur004326s00041200	Low affinity inorganic phosphate transporter 8	GO:0036377:arbuscular mycorrhizal association;GO:0043562:cellular response to nitrogen levels;GO:0006817:phosphate ion transport;GO:0009610:response to symbiotic fungus;GO:0055085:transmembrane transport;	GO:0085042:periarbuscular membrane;GO:0005886:plasma membrane;	GO:0016787:hydrolase activity;GO:0015293:symporter activity;	K08176	-
Glyur000787s00032060	1	189.457	434.43	120.95	Glyur000787s00032060	Glyur000787s00032060	-	-	-	-	-	-
Glyur000780s00032000	1	5.51333	9.35667	5.36333	Glyur000780s00032000	Glyur000780s00032000	-	-	-	-	-	-
Glyur000013s00003180	1	6.49	14.7067	4.77333	Glyur000013s00003180	Glyur000013s00003180	Protein IRON-RELATED TRANSCRIPTION FACTOR 2	GO:0009873:ethylene-activated signaling pathway;GO:0045893:positive regulation of DNA-templated transcription;GO:1900706:positive regulation of siderophore biosynthetic process;GO:0006355:regulation of DNA-templated transcription;GO:0010104:regulation of ethylene-activated signaling pathway;GO:0046685:response to arsenic-containing substance;GO:0046686:response to cadmium ion;GO:1990641:response …	GO:0005634:nucleus;	GO:0003677:DNA binding;GO:0003700:DNA-binding transcription factor activity;GO:0046983:protein dimerization activity;	-	-
Glyur001069s00022464	1	0.963333	3.85333	1.61667	Glyur001069s00022464	Glyur001069s00022464	Phenylalanine--tRNA ligase alpha subunit, cytoplasmic	GO:0006432:phenylalanyl-tRNA aminoacylation;	GO:0005737:cytoplasm;GO:0005829:cytosol;GO:0009328:phenylalanine-tRNA ligase complex;GO:0005886:plasma membrane;	GO:0005524:ATP binding;GO:0000287:magnesium ion binding;GO:0004826:phenylalanine-tRNA ligase activity;GO:0000049:tRNA binding;	K01889	ko00970 Aminoacyl-tRNA biosynthesis;;
Glyur008583s00046249	1	5.21333	10.1467	4.98	Glyur008583s00046249	Glyur008583s00046249	-	-	-	-	-	-
Glyur000372s00017111	1	2.04	7.51333	2.88667	Glyur000372s00017111	Glyur000372s00017111	-	-	-	-	-	-
Glyur000538s00027554	1	0	0.62	0	Glyur000538s00027554	Glyur000538s00027554	-	-	-	-	-	-
Glyur000055s00004525	1	7.09	11.79	6.87	Glyur000055s00004525	Glyur000055s00004525	Mitochondrial thiamine diphosphate carrier 2	GO:0030974:thiamine pyrophosphate transmembrane transport;	GO:0005743:mitochondrial inner membrane;GO:0005739:mitochondrion;	GO:0090422:thiamine pyrophosphate transmembrane transporter activity;GO:0015234:thiamine transmembrane transporter activity;	K15108	-
Glyur007148s00046219	1	4.06333	8.10667	4.79	Glyur007148s00046219	Glyur007148s00046219	60S ribosomal protein L14-2	GO:0042273:ribosomal large subunit biogenesis;GO:0006412:translation;	GO:0005829:cytosol;GO:0022625:cytosolic large ribosomal subunit;GO:0022626:cytosolic ribosome;GO:0005783:endoplasmic reticulum;GO:0005730:nucleolus;GO:0000325:plant-type vacuole;GO:0009506:plasmodesma;GO:0042788:polysomal ribosome;GO:0005773:vacuole;	GO:0003729:mRNA binding;GO:0003723:RNA binding;GO:0003735:structural constituent of ribosome;	K02875	ko03010 Ribosome;;
Glyur000001s00000039	1	41.9533	72.8933	39.18	Glyur000001s00000039	Glyur000001s00000039	-	-	-	-	-	-
Glyur000174s00018480	1	37.22	81.1733	41.8133	Glyur000174s00018480	Glyur000174s00018480	MADS-box transcription factor 27	GO:0045944:positive regulation of transcription by RNA polymerase II;GO:0006357:regulation of transcription by RNA polymerase II;	GO:0005634:nucleus;	GO:0000981:DNA-binding transcription factor activity, RNA polymerase II-specific;GO:0046983:protein dimerization activity;GO:0000978:RNA polymerase II cis-regulatory region sequence-specific DNA binding;	-	-
Glyur001249s00034774	1	56.17	95.97	21.1167	Glyur001249s00034774	Glyur001249s00034774	L-ascorbate oxidase homolog	-	GO:0005615:extracellular space;	GO:0005507:copper ion binding;GO:0016491:oxidoreductase activity;	-	-
Glyur000426s00022741	1	997.73	2001.45	1035.8	Glyur000426s00022741	Glyur000426s00022741	Glutathione S-transferase U25	GO:0046256:2,4,6-trinitrotoluene catabolic process;GO:0006749:glutathione metabolic process;GO:0009407:toxin catabolic process;	GO:0005737:cytoplasm;GO:0005829:cytosol;	GO:0004364:glutathione transferase activity;	K00799	ko00480 Glutathione metabolism;ko01100 Metabolic pathways;;
Glyur000294s00011851	1	0.03	0.466667	0.00666667	Glyur000294s00011851	Glyur000294s00011851	-	-	-	-	-	-
Glyur000234s00015062	1	5.48667	10.1733	6.72	Glyur000234s00015062	Glyur000234s00015062	Isoflavone 2'-hydroxylase	-	GO:0016020:membrane;	GO:0020037:heme binding;GO:0005506:iron ion binding;GO:0033773:isoflavone 2'-hydroxylase activity;	-	-
Glyur000359s00016693	1	1.23333	6.25333	0.873333	Glyur000359s00016693	Glyur000359s00016693	Copper transporter 6	GO:0006878:intracellular copper ion homeostasis;GO:0035434:copper ion transmembrane transport;	GO:0000325:plant-type vacuole;GO:0005886:plasma membrane;	GO:0005375:copper ion transmembrane transporter activity;	K14686	-
Glyur000615s00023999	1	1.50667	2.79333	1.65333	Glyur000615s00023999	Glyur000615s00023999	Uncharacterized mitochondrial protein AtMg00860	-	GO:0005739:mitochondrion;	-	-	-
Glyur000062s00005500	1	1294.44	2623.62	1238.45	Glyur000062s00005500	Glyur000062s00005500	Defensin-like protein	GO:0050832:defense response to fungus;GO:0031640:killing of cells of another organism;	GO:0005576:extracellular region;	-	-	-
Glyur000570s00022975	1	1.33667	2.85667	1.26333	Glyur000570s00022975	Glyur000570s00022975	-	-	-	-	-	-
Glyur000966s00025838	1	0	0.876667	0.1	Glyur000966s00025838	Glyur000966s00025838	UDP-glycosyltransferase 76H1	-	-	GO:0008194:UDP-glycosyltransferase activity;	-	-
Glyur006680s00046439	1	13.74	23.27	7.42333	Glyur006680s00046439	Glyur006680s00046439	Trihelix transcription factor GT-3b	GO:0006355:regulation of DNA-templated transcription;	GO:0016592:mediator complex;GO:0005730:nucleolus;GO:0005634:nucleus;	GO:0003677:DNA binding;GO:0003700:DNA-binding transcription factor activity;	-	-
Glyur000052s00005805	1	0.03	0.32	0.02	Glyur000052s00005805	Glyur000052s00005805	-	-	-	-	-	-
Glyur000315s00012746	1	1.30667	2.65667	1.68	Glyur000315s00012746	Glyur000315s00012746	-	-	-	-	-	-
Glyur001593s00034421	1	2.67667	5.16333	3.15333	Glyur001593s00034421	Glyur001593s00034421	-	-	-	-	-	-
Glyur006527s00045481	1	2.05	4.33	2.17	Glyur006527s00045481	Glyur006527s00045481	Osmotin-like protein	GO:0006952:defense response;	GO:0005576:extracellular region;	-	-	-
Glyur000236s00014244	1	0.46	2.12	0.336667	Glyur000236s00014244	Glyur000236s00014244	-	-	-	-	-	-
Glyur007890s00047672	1	0.39	6.13667	1.30333	Glyur007890s00047672	Glyur007890s00047672	-	-	-	-	-	-
Glyur002419s00040887	1	12.89	66.1067	10.6067	Glyur002419s00040887	Glyur002419s00040887	-	-	-	-	-	-
Glyur001325s00032739	1	16.9333	26.37	15.5467	Glyur001325s00032739	Glyur001325s00032739	Eukaryotic translation initiation factor 3 subunit E	GO:0006352:DNA-templated transcription initiation;GO:0009908:flower development;GO:0001732:formation of cytoplasmic translation initiation complex;GO:0009640:photomorphogenesis;GO:0006412:translation;GO:0006413:translational initiation;	GO:0008180:COP9 signalosome;GO:0005737:cytoplasm;GO:0005829:cytosol;GO:0031597:cytosolic proteasome complex;GO:0016282:eukaryotic 43S preinitiation complex;GO:0033290:eukaryotic 48S preinitiation complex;GO:0005852:eukaryotic translation initiation factor 3 complex;GO:0071540:eukaryotic translation initiation factor 3 complex, eIF3e;GO:0005634:nucleus;	GO:0003729:mRNA binding;GO:0003743:translation initiation factor activity;GO:0030371:translation repressor activity;	K03250	-
Glyur000271s00015165	1	10.56	16.07	8.81667	Glyur000271s00015165	Glyur000271s00015165	Prohibitin-2, mitochondrial	GO:0007005:mitochondrion organization;	GO:0005576:extracellular region;GO:0005747:mitochondrial respiratory chain complex I;GO:0005739:mitochondrion;GO:0009505:plant-type cell wall;GO:0000325:plant-type vacuole;	-	K17081	-
Glyur000030s00002350	1	2.98	4.60333	2.44667	Glyur000030s00002350	Glyur000030s00002350	Isoleucine--tRNA ligase, cytoplasmic	GO:0006428:isoleucyl-tRNA aminoacylation;GO:0009791:post-embryonic development;GO:0048608:reproductive structure development;	GO:0005829:cytosol;	GO:0002161:aminoacyl-tRNA editing activity;GO:0005524:ATP binding;GO:0004822:isoleucine-tRNA ligase activity;GO:0000049:tRNA binding;	K01870	ko00970 Aminoacyl-tRNA biosynthesis;;
Glyur003019s00044579	1	1.04	3.57333	1.17	Glyur003019s00044579	Glyur003019s00044579	-	-	-	-	-	-
Glyur000034s00002993	1	79.24	114.617	84.5667	Glyur000034s00002993	Glyur000034s00002993	Protein DEHYDRATION-INDUCED 19 homolog 3	GO:0045893:positive regulation of DNA-templated transcription;GO:0009737:response to abscisic acid;GO:0009651:response to salt stress;GO:0009414:response to water deprivation;	GO:0005634:nucleus;	GO:0003677:DNA binding;	-	-
Glyur000904s00024073	1	36.4633	69.3533	45.4333	Glyur000904s00024073	Glyur000904s00024073	-	-	-	-	-	-
Glyur000181s00013091	1	4.58	12.5567	4.98667	Glyur000181s00013091	Glyur000181s00013091	Probable 2-carboxy-D-arabinitol-1-phosphatase	-	GO:0009507:chloroplast;GO:0009570:chloroplast stroma;GO:0005737:cytoplasm;	GO:0047538:2-carboxy-D-arabinitol-1-phosphatase activity;GO:0016791:phosphatase activity;	K15634	ko00010 Glycolysis / Gluconeogenesis;ko00260 Glycine, serine and threonine metabolism;ko01100 Metabolic pathways;ko01110 Biosynthesis of secondary metabolites;ko01200 Carbon metabolism;ko01230 Biosynthesis of amino acids;;
Glyur002140s00029376	1	0.183333	1.86333	0.26	Glyur002140s00029376	Glyur002140s00029376	-	-	-	-	-	-
Glyur000252s00012674	1	0.743333	2.04333	0.856667	Glyur000252s00012674	Glyur000252s00012674	-	-	-	-	-	-
Glyur001652s00038192	1	5.11333	18.1233	8.75667	Glyur001652s00038192	Glyur001652s00038192	Xyloglucan endotransglucosylase/hydrolase protein A	GO:0042546:cell wall biogenesis;GO:0071555:cell wall organization;GO:0010411:xyloglucan metabolic process;	GO:0048046:apoplast;	GO:0004553:hydrolase activity, hydrolyzing O-glycosyl compounds;GO:0030247:polysaccharide binding;GO:0016762:xyloglucan:xyloglucosyl transferase activity;	K08235	-
Glyur003251s00036738	1	0.173333	1.62	0	Glyur003251s00036738	Glyur003251s00036738	-	-	-	-	K14488	ko04075 Plant hormone signal transduction;;
Glyur000538s00027550	1	13.8267	23.8	15.63	Glyur000538s00027550	Glyur000538s00027550	Cytokinin dehydrogenase 6	GO:0009690:cytokinin metabolic process;GO:0010103:stomatal complex morphogenesis;	GO:0005615:extracellular space;	GO:0019139:cytokinin dehydrogenase activity;GO:0071949:FAD binding;GO:0016491:oxidoreductase activity;	K00279	ko00908 Zeatin biosynthesis;ko01110 Biosynthesis of secondary metabolites;;
Glyur000489s00017477	1	6.02667	11.4867	6.95	Glyur000489s00017477	Glyur000489s00017477	NAC domain-containing protein 104	GO:0043067:regulation of programmed cell death;GO:0048367:shoot system development;GO:0048731:system development;GO:0010089:xylem development;	GO:0005634:nucleus;	GO:0003677:DNA binding;GO:0003700:DNA-binding transcription factor activity;	-	-
Glyur002584s00042058	1	319.583	686.247	137.53	Glyur002584s00042058	Glyur002584s00042058	Probable glutathione S-transferase	GO:0006749:glutathione metabolic process;GO:0009737:response to abscisic acid;GO:0009733:response to auxin;GO:0009735:response to cytokinin;GO:0009739:response to gibberellin;GO:0009408:response to heat;GO:0010038:response to metal ion;	GO:0005737:cytoplasm;	GO:0004364:glutathione transferase activity;	K00799	ko00480 Glutathione metabolism;ko01100 Metabolic pathways;;
Glyur000224s00017378	1	11.6367	18.92	12.7967	Glyur000224s00017378	Glyur000224s00017378	Uricase-2 isozyme 2	GO:0009877:nodulation;GO:0006144:purine nucleobase metabolic process;GO:0019628:urate catabolic process;	GO:0005777:peroxisome;	GO:0004846:urate oxidase activity;	K00365	ko00230 Purine metabolism;ko00232 Caffeine metabolism;ko01100 Metabolic pathways;;
Glyur002041s00029891	1	0.08	0.96	0.03	Glyur002041s00029891	Glyur002041s00029891	Protein PIN-LIKES 1	GO:0009734:auxin-activated signaling pathway;GO:0080162:endoplasmic reticulum to cytosol auxin transport;	GO:0005789:endoplasmic reticulum membrane;	-	-	-
Glyur000118s00009666	1	622.123	949.46	401.587	Glyur000118s00009666	Glyur000118s00009666	Snakin-2	GO:0006952:defense response;	GO:0005576:extracellular region;	-	-	-
Glyur000086s00011499	1	89.42	211.197	102.053	Glyur000086s00011499	Glyur000086s00011499	-	-	-	-	-	-
Glyur000735s00021573	1	1.63	3.06333	1.59333	Glyur000735s00021573	Glyur000735s00021573	Glucomannan 4-beta-mannosyltransferase 9	GO:0071555:cell wall organization;GO:0009294:DNA-mediated transformation;GO:0009617:response to bacterium;	GO:0005794:Golgi apparatus;GO:0000139:Golgi membrane;	GO:0047259:glucomannan 4-beta-mannosyltransferase activity;GO:0016757:glycosyltransferase activity;GO:0051753:mannan synthase activity;	K13680	-
Glyur000131s00012994	1	0.983333	3.33	1.32333	Glyur000131s00012994	Glyur000131s00012994	-	-	-	-	-	-
Glyur000155s00012793	1	0.543333	0.99	0.506667	Glyur000155s00012793	Glyur000155s00012793	Cation/H(+) antiporter 15	GO:0006813:potassium ion transport;GO:0006885:regulation of pH;	GO:0012505:endomembrane system;GO:0016020:membrane;	GO:0015299:obsolete solute:proton antiporter activity;	-	-
Glyur001610s00030573	1	0.143333	8.89	1.64667	Glyur001610s00030573	Glyur001610s00030573	GDSL esterase/lipase WDL1	-	GO:0005783:endoplasmic reticulum;	GO:0016787:hydrolase activity;	-	-
Glyur000536s00018932	1	216.29	321.483	109.467	Glyur000536s00018932	Glyur000536s00018932	Glutathione S-transferase PARB	GO:0042221:response to chemical;	GO:0005737:cytoplasm;	GO:0043295:glutathione binding;GO:0004364:glutathione transferase activity;	K00799	ko00480 Glutathione metabolism;ko01100 Metabolic pathways;;
Glyur005598s00047042	1	3.60667	6.94667	2.91333	Glyur005598s00047042	Glyur005598s00047042	-	-	-	-	K05359	ko00400 Phenylalanine, tyrosine and tryptophan biosynthesis;ko01100 Metabolic pathways;ko01110 Biosynthesis of secondary metabolites;ko01230 Biosynthesis of amino acids;;
Glyur000094s00007843	1	0.0733333	1.05	0.0733333	Glyur000094s00007843	Glyur000094s00007843	2-hydroxyisoflavanone dehydratase	GO:0009813:flavonoid biosynthetic process;GO:0009717:isoflavonoid biosynthetic process;GO:0046287:isoflavonoid metabolic process;	-	GO:0033987:2-hydroxyisoflavanone dehydratase activity;GO:0106435:carboxylesterase activity;GO:0052689:carboxylic ester hydrolase activity;	-	-
Glyur000256s00016274	1	0.06	0.826667	0.273333	Glyur000256s00016274	Glyur000256s00016274	-	-	-	-	-	-
Glyur000068s00006809	1	0.14	0.94	0.04	Glyur000068s00006809	Glyur000068s00006809	Isocitrate lyase 1 (Fragment)	GO:0006097:glyoxylate cycle;GO:0006099:tricarboxylic acid cycle;	GO:0009514:glyoxysome;	GO:0004451:isocitrate lyase activity;GO:0046872:metal ion binding;	K01637	ko00630 Glyoxylate and dicarboxylate metabolism;ko01100 Metabolic pathways;ko01110 Biosynthesis of secondary metabolites;ko01200 Carbon metabolism;;
Glyur000237s00014414	1	4.81	8.17667	4.92667	Glyur000237s00014414	Glyur000237s00014414	-	-	-	-	-	-
Glyur001043s00031414	1	11.2333	23.1533	12.26	Glyur001043s00031414	Glyur001043s00031414	-	-	-	-	-	-
Glyur000380s00017143	1	46.12	69.7933	48.83	Glyur000380s00017143	Glyur000380s00017143	-	-	-	-	K14822	-
Glyur000234s00015088	1	26.15	51.3433	20.6567	Glyur000234s00015088	Glyur000234s00015088	Glutamate decarboxylase 1	GO:0006538:glutamate catabolic process;	GO:0005829:cytosol;	GO:0005516:calmodulin binding;GO:0004351:glutamate decarboxylase activity;GO:0060090:molecular adaptor activity;GO:0030170:pyridoxal phosphate binding;	K01580	ko00250 Alanine, aspartate and glutamate metabolism;ko00410 beta-Alanine metabolism;ko00430 Taurine and hypotaurine metabolism;ko00650 Butanoate metabolism;ko01100 Metabolic pathways;ko01110 Biosynthesis of secondary metabolites;;
Glyur000012s00000561	1	1.59667	2.52	1.64	Glyur000012s00000561	Glyur000012s00000561	ABC transporter B family member 11	GO:0055085:transmembrane transport;	GO:0005576:extracellular region;GO:0016020:membrane;GO:0005886:plasma membrane;GO:0009506:plasmodesma;	GO:0140359:ABC-type transporter activity;GO:0005524:ATP binding;GO:0016887:ATP hydrolysis activity;GO:0042626:ATPase-coupled transmembrane transporter activity;	K05658	ko02010 ABC transporters;;
Glyur001272s00032530	1	0.546667	3.78333	0.986667	Glyur001272s00032530	Glyur001272s00032530	-	-	-	-	-	-
Glyur000131s00013013	1	125.49	124.507	12.02	Glyur000131s00013013	Glyur000131s00013013	Probable sulfate transporter 3.5	-	GO:0005886:plasma membrane;	GO:0008271:secondary active sulfate transmembrane transporter activity;GO:0015293:symporter activity;	K17471	-
Glyur000744s00021946	1	22.4633	90.66	0.473333	Glyur000744s00021946	Glyur000744s00021946	Agamous-like MADS-box protein MADS9	GO:0045944:positive regulation of transcription by RNA polymerase II;GO:0006357:regulation of transcription by RNA polymerase II;GO:0010095:specification of petal identity;GO:0010097:specification of stamen identity;	GO:0005634:nucleus;	GO:0000981:DNA-binding transcription factor activity, RNA polymerase II-specific;GO:0046983:protein dimerization activity;GO:0000978:RNA polymerase II cis-regulatory region sequence-specific DNA binding;	K09264	-
Glyur003211s00044411	1	6.45	7.57667	1.59333	Glyur003211s00044411	Glyur003211s00044411	-	-	-	-	-	-
Glyur000330s00019528	1	30.4667	35.77	10.6433	Glyur000330s00019528	Glyur000330s00019528	Xyloglucan glycosyltransferase 4	GO:0071555:cell wall organization;GO:0099402:plant organ development;GO:0048868:pollen tube development;	GO:0005768:endosome;GO:0005794:Golgi apparatus;GO:0000139:Golgi membrane;GO:0000138:Golgi trans cisterna;GO:0005802:trans-Golgi network;	GO:0016757:glycosyltransferase activity;GO:0042803:protein homodimerization activity;	-	-
Glyur000092s00007529	1	43.0133	42.93	15.9867	Glyur000092s00007529	Glyur000092s00007529	ABC transporter C family member 3	GO:0055085:transmembrane transport;	GO:0048046:apoplast;GO:0016020:membrane;GO:0000325:plant-type vacuole;GO:0009506:plasmodesma;GO:0005774:vacuolar membrane;GO:0005773:vacuole;	GO:0015431:ABC-type glutathione S-conjugate transporter activity;GO:0008559:ABC-type xenobiotic transporter activity;GO:0005524:ATP binding;GO:0016887:ATP hydrolysis activity;GO:0042626:ATPase-coupled transmembrane transporter activity;GO:0010290:chlorophyll catabolite transmembrane transporter activity;	-	-
Glyur000028s00003494	1	11.7867	12.6333	3.09333	Glyur000028s00003494	Glyur000028s00003494	-	-	-	-	-	-
Glyur000130s00006884	1	115.933	145.623	37.9167	Glyur000130s00006884	Glyur000130s00006884	2-hydroxyacyl-CoA lyase	GO:0001561:fatty acid alpha-oxidation;	GO:0005829:cytosol;GO:0005777:peroxisome;GO:0009536:plastid;	GO:0016831:carboxy-lyase activity;GO:0000287:magnesium ion binding;GO:0030976:thiamine pyrophosphate binding;	K12261	ko04146 Peroxisome;;
Glyur000467s00022330	1	7.45667	7.71667	1.87	Glyur000467s00022330	Glyur000467s00022330	-	-	-	-	-	-
Glyur000300s00017246	1	6.01	6.13333	0	Glyur000300s00017246	Glyur000300s00017246	-	-	-	-	-	-
Glyur000111s00011040	1	3.02667	2.95333	0.463333	Glyur000111s00011040	Glyur000111s00011040	-	-	-	-	K12471	ko04144 Endocytosis;;
Glyur000051s00003431	1	0.433333	0.543333	0	Glyur000051s00003431	Glyur000051s00003431	Chalcone synthase 1	GO:0009813:flavonoid biosynthetic process;	-	GO:0102128:chalcone synthase activity;GO:0016210:naringenin-chalcone synthase activity;	K00660	ko00941 Flavonoid biosynthesis;ko00960 Tropane, piperidine and pyridine alkaloid biosynthesis;ko01100 Metabolic pathways;ko01110 Biosynthesis of secondary metabolites;ko04712 Circadian rhythm - plant;;
Glyur000366s00019218	1	12.3967	16.2467	3.86333	Glyur000366s00019218	Glyur000366s00019218	-	-	-	-	-	-
Glyur001607s00029751	1	10.3633	11.9533	3.51333	Glyur001607s00029751	Glyur001607s00029751	Glucose-1-phosphate adenylyltransferase large subunit 1 (Fragment)	GO:0005978:glycogen biosynthetic process;GO:0019252:starch biosynthetic process;	GO:0009501:amyloplast;GO:0009507:chloroplast;	GO:0005524:ATP binding;GO:0008878:glucose-1-phosphate adenylyltransferase activity;	K00975	ko00500 Starch and sucrose metabolism;ko00520 Amino sugar and nucleotide sugar metabolism;ko01100 Metabolic pathways;ko01110 Biosynthesis of secondary metabolites;ko01250 Biosynthesis of nucleotide sugars;;
Glyur000668s00041808	1	24.7333	32.1433	9.65	Glyur000668s00041808	Glyur000668s00041808	-	-	-	-	-	-
Glyur002720s00042682	1	0.17	72.0967	9.68	Glyur002720s00042682	Glyur002720s00042682	-	-	-	-	-	-
Glyur008473s00047260	1	2	1.88667	0.283333	Glyur008473s00047260	Glyur008473s00047260	-	-	-	-	-	-
Glyur000509s00016404	1	21.97	30	12.3833	Glyur000509s00016404	Glyur000509s00016404	Protein DETOXIFICATION 16	GO:0009624:response to nematode;GO:1990961:xenobiotic detoxification by transmembrane export across the plasma membrane;	GO:0016020:membrane;GO:0000325:plant-type vacuole;GO:0009536:plastid;	GO:0015297:antiporter activity;GO:0022857:transmembrane transporter activity;GO:0042910:xenobiotic transmembrane transporter activity;	K03327	-
Glyur000117s00007674	1	60.5933	76.62	35.8833	Glyur000117s00007674	Glyur000117s00007674	Clathrin light chain 2	GO:0072583:clathrin-dependent endocytosis;GO:0006886:intracellular protein transport;	GO:0030132:clathrin coat of coated pit;GO:0030130:clathrin coat of trans-Golgi network vesicle;GO:0030125:clathrin vesicle coat;GO:0005886:plasma membrane;	GO:0032050:clathrin heavy chain binding;GO:0005198:structural molecule activity;	-	-
Glyur000263s00013588	1	57.5533	54.8833	28.2	Glyur000263s00013588	Glyur000263s00013588	D-3-phosphoglycerate dehydrogenase 1, chloroplastic	GO:0009793:embryo development ending in seed dormancy;GO:0006564:L-serine biosynthetic process;GO:0009561:megagametogenesis;GO:0009555:pollen development;GO:0000096:sulfur amino acid metabolic process;	GO:0009507:chloroplast;GO:0009570:chloroplast stroma;GO:0005739:mitochondrion;GO:0005886:plasma membrane;GO:0009536:plastid;	GO:0005524:ATP binding;GO:0051287:NAD binding;GO:0004617:phosphoglycerate dehydrogenase activity;	K00058	ko00260 Glycine, serine and threonine metabolism;ko00270 Cysteine and methionine metabolism;ko01100 Metabolic pathways;ko01110 Biosynthesis of secondary metabolites;ko01200 Carbon metabolism;ko01230 Biosynthesis of amino acids;;
Glyur000295s00015301	1	31.04	42.72	12.9033	Glyur000295s00015301	Glyur000295s00015301	-	-	-	-	-	-
Glyur000653s00025431	1	60.07	63.7567	33.77	Glyur000653s00025431	Glyur000653s00025431	Nicotinate phosphoribosyltransferase 2	GO:0034355:NAD salvage;	GO:0005829:cytosol;	GO:0016757:glycosyltransferase activity;GO:0046872:metal ion binding;GO:0004516:nicotinate phosphoribosyltransferase activity;	K00763	ko00760 Nicotinate and nicotinamide metabolism;ko01100 Metabolic pathways;ko01240 Biosynthesis of cofactors;;
Glyur000263s00013573	1	10.06	10.1533	4.78333	Glyur000263s00013573	Glyur000263s00013573	Multicopper oxidase LPR2	GO:0016036:cellular response to phosphate starvation;GO:0010073:meristem maintenance;	GO:0005789:endoplasmic reticulum membrane;GO:0005794:Golgi apparatus;GO:0005739:mitochondrion;	GO:0005507:copper ion binding;GO:0016491:oxidoreductase activity;	-	-
Glyur000297s00023392	1	28.6867	38.5533	11.7	Glyur000297s00023392	Glyur000297s00023392	Binding partner of ACD11 1	GO:0050832:defense response to fungus;GO:0034051:negative regulation of plant-type hypersensitive response;	GO:0005886:plasma membrane;GO:0009536:plastid;	GO:0003723:RNA binding;	-	-
Glyur003175s00040133	1	11.58	12.5233	4.07	Glyur003175s00040133	Glyur003175s00040133	-	-	-	-	-	-
Glyur001819s00039497	1	11.35	21.5533	2.44667	Glyur001819s00039497	Glyur001819s00039497	-	-	-	-	-	-
Glyur000494s00017403	1	22.2533	22.9367	10.4367	Glyur000494s00017403	Glyur000494s00017403	-	-	-	-	-	-
Glyur000159s00010260	1	48.7967	60.0067	22.4267	Glyur000159s00010260	Glyur000159s00010260	Protein DETOXIFICATION 21	GO:1990961:xenobiotic detoxification by transmembrane export across the plasma membrane;	GO:0016020:membrane;GO:0005634:nucleus;	GO:0015297:antiporter activity;GO:0022857:transmembrane transporter activity;GO:0042910:xenobiotic transmembrane transporter activity;	K03327	-
Glyur000187s00024032	1	27.8567	35.8733	19.0067	Glyur000187s00024032	Glyur000187s00024032	Glutaminyl-peptide cyclotransferase	GO:0017186:peptidyl-pyroglutamic acid biosynthetic process, using glutaminyl-peptide cyclotransferase;	GO:0005789:endoplasmic reticulum membrane;GO:0005886:plasma membrane;	GO:0016603:glutaminyl-peptide cyclotransferase activity;	-	-
Glyur001899s00032509	1	5.74	6.29333	2.43667	Glyur001899s00032509	Glyur001899s00032509	Rop guanine nucleotide exchange factor 12	GO:0009793:embryo development ending in seed dormancy;GO:0009860:pollen tube growth;GO:0080092:regulation of pollen tube growth;	GO:0005737:cytoplasm;GO:0005886:plasma membrane;GO:0090406:pollen tube;	GO:0005085:guanyl-nucleotide exchange factor activity;	-	-
Glyur000190s00015732	1	8.62	9.25333	3.24333	Glyur000190s00015732	Glyur000190s00015732	Short-chain dehydrogenase reductase 2a	-	-	GO:0016491:oxidoreductase activity;	-	-
Glyur000341s00020152	1	15.1967	20.4467	8.97333	Glyur000341s00020152	Glyur000341s00020152	-	-	-	-	-	-
Glyur000668s00041809	1	32.2667	37.5167	13.64	Glyur000668s00041809	Glyur000668s00041809	-	-	-	-	-	-
Glyur007526s00046545	1	2.45667	8.81333	0.366667	Glyur007526s00046545	Glyur007526s00046545	Geraniol 8-hydroxylase	GO:0016099:monoterpenoid biosynthetic process;	GO:0005789:endoplasmic reticulum membrane;	GO:0102811:geraniol 10-hydroxylase activity;GO:0020037:heme binding;GO:0005506:iron ion binding;GO:0016709:oxidoreductase activity, acting on paired donors, with incorporation or reduction of molecular oxygen, NAD(P)H as one donor, and incorporation of one atom of oxygen;	-	-
Glyur000029s00003638	1	47.01	65.4433	34.26	Glyur000029s00003638	Glyur000029s00003638	Glucose-6-phosphate/phosphate translocator 2, chloroplastic	GO:0008643:carbohydrate transport;GO:0015760:glucose-6-phosphate transport;GO:0015714:phosphoenolpyruvate transport;GO:0015713:phosphoglycerate transmembrane transport;GO:0015979:photosynthesis;GO:0009643:photosynthetic acclimation;GO:0010109:regulation of photosynthesis;GO:0009749:response to glucose;GO:0009624:response to nematode;GO:0009744:response to sucrose;GO:0035436:triose phosphate trans…	GO:0009507:chloroplast;GO:0031969:chloroplast membrane;GO:0005794:Golgi apparatus;GO:0000325:plant-type vacuole;	GO:0015297:antiporter activity;GO:0015152:glucose-6-phosphate transmembrane transporter activity;GO:0005315:inorganic phosphate transmembrane transporter activity;GO:0015120:phosphoglycerate transmembrane transporter activity;GO:0071917:triose-phosphate transmembrane transporter activity;	K15283	-
Glyur000015s00000768	1	123.06	173.07	95.9467	Glyur000015s00000768	Glyur000015s00000768	60S ribosomal protein L9	GO:0006412:translation;	GO:1990904:ribonucleoprotein complex;GO:0005840:ribosome;	GO:0019843:rRNA binding;GO:0003735:structural constituent of ribosome;	K02940	ko03010 Ribosome;;
Glyur000425s00021404	1	24.0767	37.09	11.1033	Glyur000425s00021404	Glyur000425s00021404	Probable mannitol dehydrogenase	GO:0071704:organic substance metabolic process;	-	GO:0046029:mannitol dehydrogenase activity;GO:0008270:zinc ion binding;	K00083	ko00940 Phenylpropanoid biosynthesis;ko01100 Metabolic pathways;ko01110 Biosynthesis of secondary metabolites;;
Glyur000979s00026379	1	34.4833	35.2367	17.5933	Glyur000979s00026379	Glyur000979s00026379	-	-	-	-	-	-
Glyur002023s00037749	1	0	6.18333	0.0333333	Glyur002023s00037749	Glyur002023s00037749	Arginine decarboxylase (Fragment)	GO:0006527:arginine catabolic process;GO:0009446:putrescine biosynthetic process;GO:0008295:spermidine biosynthetic process;	-	GO:0008792:arginine decarboxylase activity;	-	-
Glyur000046s00004811	1	6.05	9.67	1.26	Glyur000046s00004811	Glyur000046s00004811	Phosphate transporter PHO1	GO:0016036:cellular response to phosphate starvation;GO:0048016:obsolete inositol phosphate-mediated signaling;GO:0006817:phosphate ion transport;GO:0006799:polyphosphate biosynthetic process;	GO:0005737:cytoplasm;GO:0005789:endoplasmic reticulum membrane;GO:0005794:Golgi apparatus;GO:0000139:Golgi membrane;GO:0005886:plasma membrane;GO:0005802:trans-Golgi network;	GO:0000822:inositol hexakisphosphate binding;GO:0015114:phosphate ion transmembrane transporter activity;	-	-
Glyur002083s00039559	1	11.9067	18.14	6.35667	Glyur002083s00039559	Glyur002083s00039559	-	-	-	-	K13692	-
Glyur000769s00037468	1	12.5667	16.6467	7.73667	Glyur000769s00037468	Glyur000769s00037468	-	-	-	-	K07556	-
Glyur000309s00018409	1	21.85	33.1233	17.71	Glyur000309s00018409	Glyur000309s00018409	Nudix hydrolase 10	-	GO:0005829:cytosol;	GO:0047631:ADP-ribose diphosphatase activity;GO:0046872:metal ion binding;GO:0051287:NAD binding;GO:0000210:NAD+ diphosphatase activity;GO:0035529:NADH pyrophosphatase activity;	-	-
Glyur000254s00017609	1	12.0133	17.9433	6.48	Glyur000254s00017609	Glyur000254s00017609	Protein CLT1, chloroplastic	GO:0002229:defense response to oomycetes;GO:0034635:glutathione transport;GO:0046686:response to cadmium ion;	GO:0031969:chloroplast membrane;GO:0009536:plastid;	-	-	-
Glyur000902s00028771	1	4.65	4.71667	0.876667	Glyur000902s00028771	Glyur000902s00028771	-	-	-	-	-	-
Glyur000363s00015377	1	73.39	100.197	49.5867	Glyur000363s00015377	Glyur000363s00015377	Heat shock 70 kDa protein, mitochondrial	-	GO:0005739:mitochondrion;	GO:0005524:ATP binding;GO:0140662:ATP-dependent protein folding chaperone;GO:0051082:unfolded protein binding;	K04043	ko03018 RNA degradation;;
Glyur000075s00007200	1	11.6233	17.3933	5.36	Glyur000075s00007200	Glyur000075s00007200	Probable glycosyltransferase At5g03795	GO:0071555:cell wall organization;GO:0006486:protein glycosylation;	GO:0000139:Golgi membrane;	GO:0016757:glycosyltransferase activity;	-	-
Glyur003743s00043464	1	0.07	1.72667	0.0133333	Glyur003743s00043464	Glyur003743s00043464	Putative AC transposase	GO:0006310:DNA recombination;GO:0032196:transposition;	-	GO:0003677:DNA binding;GO:0046983:protein dimerization activity;	-	-
Glyur000119s00012159	1	21.1267	30.44	6.77	Glyur000119s00012159	Glyur000119s00012159	NAC domain-containing protein 4	GO:0009738:abscisic acid-activated signaling pathway;GO:0009734:auxin-activated signaling pathway;GO:0009873:ethylene-activated signaling pathway;GO:0009740:gibberellic acid mediated signaling pathway;GO:0006355:regulation of DNA-templated transcription;	GO:0005634:nucleus;	GO:0003677:DNA binding;	-	-
Glyur000161s00011254	1	79.82	151.607	27.2633	Glyur000161s00011254	Glyur000161s00011254	Acetate--CoA ligase CCL3	-	GO:0005829:cytosol;	GO:0003987:acetate-CoA ligase activity;GO:0005524:ATP binding;GO:0047760:butyrate-CoA ligase activity;GO:0016405:CoA-ligase activity;GO:0043759:methylbutanoate-CoA ligase activity;GO:0050218:propionate-CoA ligase activity;	K00666	-
Glyur000534s00028684	1	5.12667	6.64	2.51333	Glyur000534s00028684	Glyur000534s00028684	-	-	-	-	K09510	-
Glyur000007s00002781	1	12.0833	11.4767	5.14667	Glyur000007s00002781	Glyur000007s00002781	-	-	-	-	-	-
Glyur000083s00007005	1	0.956667	2.16333	0	Glyur000083s00007005	Glyur000083s00007005	-	-	-	-	-	-
Glyur001057s00032936	1	78.5833	94.79	52.7167	Glyur001057s00032936	Glyur001057s00032936	Tubulin beta-1 chain	GO:0007017:microtubule-based process;	GO:0005737:cytoplasm;GO:0005874:microtubule;	GO:0005525:GTP binding;GO:0003924:GTPase activity;GO:0046872:metal ion binding;GO:0005200:structural constituent of cytoskeleton;	K07375	ko04145 Phagosome;ko04814 Motor proteins;;
Glyur000248s00011308	1	71.3667	90.9567	47.0867	Glyur000248s00011308	Glyur000248s00011308	ABC transporter I family member 19	-	GO:0005737:cytoplasm;	GO:0005524:ATP binding;	K12608	ko03018 RNA degradation;;
Glyur000131s00013008	1	77.26	74.8567	40.0833	Glyur000131s00013008	Glyur000131s00013008	Leucine-rich repeat extensin-like protein 4	GO:0071555:cell wall organization;	GO:0005576:extracellular region;GO:0009505:plant-type cell wall;GO:0009506:plasmodesma;	GO:0005199:structural constituent of cell wall;	-	-
Glyur000821s00020785	1	11.68	16.8667	7.42333	Glyur000821s00020785	Glyur000821s00020785	60S ribosomal protein L3	GO:0006412:translation;	GO:0022625:cytosolic large ribosomal subunit;	GO:0003723:RNA binding;GO:0003735:structural constituent of ribosome;	K02925	ko03010 Ribosome;;
Glyur000109s00010631	1	199.563	195.127	99.8567	Glyur000109s00010631	Glyur000109s00010631	Hypersensitive-induced response protein-like protein 2	-	-	-	-	-
Glyur003448s00045989	1	1.16667	3.11333	0.0733333	Glyur003448s00045989	Glyur003448s00045989	-	-	-	-	-	-
Glyur001011s00030372	1	1.16667	3.42	0.756667	Glyur001011s00030372	Glyur001011s00030372	-	-	-	-	-	-
Glyur000476s00022363	1	0.743333	1.55	0.09	Glyur000476s00022363	Glyur000476s00022363	Agamous-like MADS-box protein AGL80	GO:0045944:positive regulation of transcription by RNA polymerase II;GO:0006357:regulation of transcription by RNA polymerase II;	GO:0005634:nucleus;GO:0043078:polar nucleus;	GO:0003700:DNA-binding transcription factor activity;GO:0000981:DNA-binding transcription factor activity, RNA polymerase II-specific;GO:0046983:protein dimerization activity;GO:0000978:RNA polymerase II cis-regulatory region sequence-specific DNA binding;GO:0000976:transcription cis-regulatory region binding;	-	-
Glyur000366s00019222	1	21.26	43.1333	13.2533	Glyur000366s00019222	Glyur000366s00019222	-	-	-	-	-	-
Glyur000004s00000432	1	12.57	11.9967	3.39	Glyur000004s00000432	Glyur000004s00000432	DNA damage-repair/toleration protein DRT100	GO:0006281:DNA repair;	GO:0009507:chloroplast;	GO:0000166:nucleotide binding;	-	-
Glyur001412s00036654	2	25.4933	3.53667	17.64	Glyur001412s00036654	Glyur001412s00036654	Subtilisin-like protease SBT1.8	GO:0006508:proteolysis;	GO:0005576:extracellular region;GO:0005794:Golgi apparatus;GO:0005739:mitochondrion;GO:0009506:plasmodesma;	GO:0004252:serine-type endopeptidase activity;	-	-
Glyur000372s00017105	2	17.33	1.65667	11.0567	Glyur000372s00017105	Glyur000372s00017105	Protein trichome birefringence-like 36	-	GO:0005794:Golgi apparatus;GO:0016020:membrane;	GO:0016413:O-acetyltransferase activity;	-	-
Glyur001296s00027387	2	1283.67	161.943	641.26	Glyur001296s00027387	Glyur001296s00027387	Probable non-specific lipid-transfer protein AKCS9	GO:0006869:lipid transport;	-	GO:0008289:lipid binding;	-	-
Glyur000147s00013827	2	7.08333	0.846667	4.44	Glyur000147s00013827	Glyur000147s00013827	Probable myosin-binding protein 6	-	GO:0016020:membrane;	GO:0080115:myosin XI tail binding;	-	-
Glyur000886s00024467	2	15.01	1.65	9.05667	Glyur000886s00024467	Glyur000886s00024467	Serine/threonine-protein kinase BRI1-like 2	GO:0009734:auxin-activated signaling pathway;GO:0009742:brassinosteroid mediated signaling pathway;GO:0009755:hormone-mediated signaling pathway;GO:0010305:leaf vascular tissue pattern formation;GO:0010233:phloem transport;GO:0006468:protein phosphorylation;GO:0010051:xylem and phloem pattern formation;	GO:0005886:plasma membrane;	GO:0005524:ATP binding;GO:0106310:protein serine kinase activity;GO:0004675:transmembrane receptor protein serine/threonine kinase activity;	K04730	-
Glyur000552s00024338	2	141.917	14.2733	108.543	Glyur000552s00024338	Glyur000552s00024338	-	-	-	-	-	-
Glyur001043s00031421	2	46.63	1.61667	20.3833	Glyur001043s00031421	Glyur001043s00031421	-	-	-	-	-	-
Glyur000007s00002778	2	19.41	3.99333	10.3367	Glyur000007s00002778	Glyur000007s00002778	Receptor protein kinase TMK1	GO:0006468:protein phosphorylation;GO:0007165:signal transduction;	GO:0005576:extracellular region;GO:0005634:nucleus;GO:0005886:plasma membrane;	GO:0005524:ATP binding;GO:0106310:protein serine kinase activity;GO:0004675:transmembrane receptor protein serine/threonine kinase activity;	-	-
Glyur001150s00037552	2	57.1133	0.07	52.8933	Glyur001150s00037552	Glyur001150s00037552	-	-	-	-	K13066	ko00380 Tryptophan metabolism;ko00940 Phenylpropanoid biosynthesis;ko01100 Metabolic pathways;ko01110 Biosynthesis of secondary metabolites;;
Glyur000212s00017512	2	5.64333	0.63	2.63667	Glyur000212s00017512	Glyur000212s00017512	LRR receptor-like serine/threonine-protein kinase HSL2	GO:0050829:defense response to Gram-negative bacterium;GO:0010102:lateral root morphogenesis;GO:0060866:leaf abscission;GO:0006468:protein phosphorylation;GO:0010468:regulation of gene expression;	GO:0005886:plasma membrane;	GO:0005524:ATP binding;GO:0106310:protein serine kinase activity;GO:0004674:protein serine/threonine kinase activity;	-	-
Glyur000074s00005585	2	26.41	6.12	18.8	Glyur000074s00005585	Glyur000074s00005585	Nuclear poly(A) polymerase 1	GO:0009908:flower development;GO:0048366:leaf development;GO:0006378:mRNA polyadenylation;GO:0008285:negative regulation of cell population proliferation;GO:0045824:negative regulation of innate immune response;GO:0048451:petal formation;GO:0043631:obsolete RNA polyadenylation;	GO:0005634:nucleus;	GO:0005524:ATP binding;GO:0046872:metal ion binding;GO:0004652:obsolete polynucleotide adenylyltransferase activity;GO:0003723:RNA binding;	K14376	ko03015 mRNA surveillance pathway;;
Glyur000049s00003161	2	14.5267	2.31667	7.22	Glyur000049s00003161	Glyur000049s00003161	Protein trichome birefringence-like 6	-	GO:0005794:Golgi apparatus;GO:0016020:membrane;	GO:0016413:O-acetyltransferase activity;	-	-
Glyur002181s00036480	2	26.4433	4.27333	14.0067	Glyur002181s00036480	Glyur002181s00036480	Ethylene-overproduction protein 1	GO:0009873:ethylene-activated signaling pathway;GO:0010105:negative regulation of ethylene-activated signaling pathway;GO:0016567:protein ubiquitination;	-	-	-	-
Glyur002578s00032746	2	14.21	2.18	7.38	Glyur002578s00032746	Glyur002578s00032746	Cysteine-rich receptor-like protein kinase 2	GO:0052545:callose localization;GO:0046777:protein autophosphorylation;GO:0006468:protein phosphorylation;GO:0072593:reactive oxygen species metabolic process;GO:0010193:response to ozone;	GO:0005886:plasma membrane;GO:0009506:plasmodesma;	GO:0005524:ATP binding;GO:0016301:kinase activity;GO:0004672:protein kinase activity;GO:0106310:protein serine kinase activity;GO:0004674:protein serine/threonine kinase activity;	-	-
Glyur000123s00008416	2	39.3267	4.64667	18.4033	Glyur000123s00008416	Glyur000123s00008416	Expansin-A6	GO:0009664:plant-type cell wall organization;GO:0006949:syncytium formation;	GO:0005576:extracellular region;GO:0016020:membrane;GO:0009505:plant-type cell wall;	-	-	-
Glyur001150s00037550	2	22.3533	0	20.5367	Glyur001150s00037550	Glyur001150s00037550	-	-	-	-	K13066	ko00380 Tryptophan metabolism;ko00940 Phenylpropanoid biosynthesis;ko01100 Metabolic pathways;ko01110 Biosynthesis of secondary metabolites;;
Glyur000477s00024400	2	12.1933	1.33667	6.26333	Glyur000477s00024400	Glyur000477s00024400	U-box domain-containing protein 30	GO:0071472:cellular response to salt stress;GO:1901001:negative regulation of response to salt stress;	-	GO:0061630:ubiquitin protein ligase activity;	-	-
Glyur000294s00011880	2	71.3333	9.13	33.9867	Glyur000294s00011880	Glyur000294s00011880	Mitochondrial uncoupling protein 5	GO:0071456:cellular response to hypoxia;GO:0071423:malate transmembrane transport;GO:0006839:mitochondrial transport;GO:0015729:oxaloacetate transport;GO:0035435:phosphate ion transmembrane transport;GO:1902600:proton transmembrane transport;GO:0071422:succinate transmembrane transport;GO:0008272:sulfate transport;GO:0015709:thiosulfate transport;	GO:0005743:mitochondrial inner membrane;	GO:0015297:antiporter activity;GO:0005310:dicarboxylic acid transmembrane transporter activity;GO:0015140:malate transmembrane transporter activity;GO:0015131:oxaloacetate transmembrane transporter activity;GO:0017077:oxidative phosphorylation uncoupler activity;GO:0015141:succinate transmembrane transporter activity;GO:0015116:sulfate transmembrane transporter activity;GO:0015117:thiosulfate tra…	K15104	-
Glyur000466s00022893	2	13.5633	2.28333	7.14	Glyur000466s00022893	Glyur000466s00022893	-	-	-	-	-	-
Glyur000116s00009234	2	10.13	0.283333	4.22667	Glyur000116s00009234	Glyur000116s00009234	-	-	-	-	-	-
Glyur000109s00010663	2	23.72	8.00333	14.9767	Glyur000109s00010663	Glyur000109s00010663	Nitrate regulatory gene2 protein	GO:0071249:cellular response to nitrate;GO:0015706:nitrate transmembrane transport;GO:0071705:nitrogen compound transport;GO:0010167:response to nitrate;GO:1901698:response to nitrogen compound;	GO:0005634:nucleus;	-	-	-
Glyur000054s00005306	2	35.7867	6.13667	18.42	Glyur000054s00005306	Glyur000054s00005306	-	-	-	-	-	-
Glyur000045s00009987	2	25.66	7.63	24.85	Glyur000045s00009987	Glyur000045s00009987	-	-	-	-	-	-
Glyur001053s00027286	2	3.67333	0.16	1.67667	Glyur001053s00027286	Glyur001053s00027286	Probable pectate lyase 12	GO:0045490:pectin catabolic process;	-	GO:0046872:metal ion binding;GO:0030570:pectate lyase activity;	K01728	ko00040 Pentose and glucuronate interconversions;ko01100 Metabolic pathways;;
Glyur000085s00008839	2	6.06333	0.876667	3.90667	Glyur000085s00008839	Glyur000085s00008839	Formin-like protein 1	GO:0030036:actin cytoskeleton organization;GO:0045010:actin nucleation;GO:0051016:barbed-end actin filament capping;	GO:0016020:membrane;GO:0005886:plasma membrane;	GO:0003779:actin binding;GO:0051015:actin filament binding;	-	-
Glyur002188s00037691	2	13.5067	1.34	8.60333	Glyur002188s00037691	Glyur002188s00037691	Non-specific lipid transfer protein GPI-anchored 31	GO:0006869:lipid transport;GO:0010089:xylem development;	GO:0005886:plasma membrane;GO:0009536:plastid;	GO:0008289:lipid binding;	-	-
Glyur000195s00012851	2	25.5	1.94	11.8233	Glyur000195s00012851	Glyur000195s00012851	Dehydration-responsive element-binding protein 1F	GO:0019760:glucosinolate metabolic process;GO:0010371:regulation of gibberellin biosynthetic process;GO:0048510:regulation of timing of transition from vegetative to reproductive phase;GO:0051510:regulation of unidimensional cell growth;GO:0050826:response to freezing;GO:0009408:response to heat;GO:0009414:response to water deprivation;	GO:0005634:nucleus;	GO:0003700:DNA-binding transcription factor activity;GO:0043565:sequence-specific DNA binding;GO:0000976:transcription cis-regulatory region binding;	-	-
Glyur000219s00011566	2	52.28	14.65	48.12	Glyur000219s00011566	Glyur000219s00011566	Dof zinc finger protein DOF3.1	GO:0006355:regulation of DNA-templated transcription;	GO:0005634:nucleus;	GO:0003700:DNA-binding transcription factor activity;GO:0046872:metal ion binding;GO:0000976:transcription cis-regulatory region binding;	-	-
Glyur000123s00008405	2	39.1867	10.3433	23.0233	Glyur000123s00008405	Glyur000123s00008405	Scarecrow-like protein 14	GO:0045893:positive regulation of DNA-templated transcription;GO:0006355:regulation of DNA-templated transcription;GO:0080183:response to photooxidative stress;GO:0009410:response to xenobiotic stimulus;	GO:0005829:cytosol;GO:0005634:nucleus;	GO:0003700:DNA-binding transcription factor activity;GO:0043565:sequence-specific DNA binding;GO:0000976:transcription cis-regulatory region binding;	-	-
Glyur000742s00025061	2	16.31	1.98333	7.96	Glyur000742s00025061	Glyur000742s00025061	-	-	-	-	K11975	-
Glyur000042s00005084	2	22.67	4.77667	13.6567	Glyur000042s00005084	Glyur000042s00005084	Probable protein phosphatase 2C 78	GO:0035970:peptidyl-threonine dephosphorylation;	-	GO:0046872:metal ion binding;GO:0017018:myosin phosphatase activity;GO:0004722:protein serine/threonine phosphatase activity;	K01102	-
Glyur000375s00022194	2	27.1833	5.83667	21.05	Glyur000375s00022194	Glyur000375s00022194	Leucine-rich repeat receptor-like protein kinase TDR	GO:0051301:cell division;GO:0010087:phloem or xylem histogenesis;GO:0010067:procambium histogenesis;GO:0006468:protein phosphorylation;GO:0010223:secondary shoot formation;GO:0010089:xylem development;	GO:0005886:plasma membrane;	GO:0005524:ATP binding;GO:0106310:protein serine kinase activity;GO:0004674:protein serine/threonine kinase activity;	-	-
Glyur000221s00012526	2	38.55	2.43667	32.9333	Glyur000221s00012526	Glyur000221s00012526	-	-	-	-	-	-
Glyur002369s00034984	2	8.97667	0.346667	9.23667	Glyur002369s00034984	Glyur002369s00034984	-	-	-	-	-	-
Glyur000487s00025935	2	13.9133	4.00667	8.62	Glyur000487s00025935	Glyur000487s00025935	DELLA protein 1	GO:0036377:arbuscular mycorrhizal association;GO:0016036:cellular response to phosphate starvation;GO:0009740:gibberellic acid mediated signaling pathway;GO:1903506:obsolete regulation of nucleic acid-templated transcription;GO:0009610:response to symbiotic fungus;	GO:0005634:nucleus;	-	K14494	ko04075 Plant hormone signal transduction;;
Glyur000014s00002582	2	8.95333	0.98	5.04667	Glyur000014s00002582	Glyur000014s00002582	-	-	-	-	-	-
Glyur000136s00007957	2	44.2033	14.3333	27.1667	Glyur000136s00007957	Glyur000136s00007957	-	-	-	-	-	-
Glyur002831s00039359	2	7.26333	1.43	4.47333	Glyur002831s00039359	Glyur002831s00039359	Probable LRR receptor-like serine/threonine-protein kinase At2g24230	GO:0006468:protein phosphorylation;	GO:0016020:membrane;	GO:0005524:ATP binding;GO:0106310:protein serine kinase activity;GO:0004674:protein serine/threonine kinase activity;	-	-
Glyur000491s00023700	2	5.09333	0.326667	2.96667	Glyur000491s00023700	Glyur000491s00023700	Galactomannan galactosyltransferase 1	GO:0071555:cell wall organization;	GO:0000139:Golgi membrane;	GO:0016757:glycosyltransferase activity;	-	-
Glyur000134s00009765	2	14.6067	1.43333	7.76	Glyur000134s00009765	Glyur000134s00009765	Mannan endo-1,4-beta-mannosidase 7	GO:0010047:fruit dehiscence;GO:1990059:fruit valve development;GO:0071704:organic substance metabolic process;GO:0009828:plant-type cell wall loosening;GO:0009845:seed germination;	GO:0071944:cell periphery;GO:0005576:extracellular region;	GO:0016985:mannan endo-1,4-beta-mannosidase activity;	K19355	ko00051 Fructose and mannose metabolism;ko01100 Metabolic pathways;;
Glyur000009s00001488	2	32.0767	8.31333	17.7667	Glyur000009s00001488	Glyur000009s00001488	Nicotianamine aminotransferase 1	GO:0006572:tyrosine catabolic process;GO:0010189:vitamin E biosynthetic process;GO:0009058:biosynthetic process;	GO:0005829:cytosol;	GO:0004838:L-tyrosine:2-oxoglutarate aminotransferase activity;GO:0030170:pyridoxal phosphate binding;GO:0033855:nicotianamine aminotransferase activity;	K00815	ko00130 Ubiquinone and other terpenoid-quinone biosynthesis;ko00270 Cysteine and methionine metabolism;ko00350 Tyrosine metabolism;ko00360 Phenylalanine metabolism;ko00400 Phenylalanine, tyrosine and tryptophan biosynthesis;ko00950 Isoquinoline alkaloid biosynthesis;ko00960 Tropane, piperidine and pyridine alkaloid biosynthesis;ko01100 Metabolic pathways;ko01110 Biosynthesis of secondary metaboli…
Glyur000012s00000604	2	7.39667	0.446667	3.20333	Glyur000012s00000604	Glyur000012s00000604	-	-	-	-	-	-
Glyur000690s00025170	2	99.9567	33.6067	74.28	Glyur000690s00025170	Glyur000690s00025170	Scarecrow-like protein 13	GO:0006355:regulation of DNA-templated transcription;	GO:0005737:cytoplasm;GO:0005634:nucleus;	GO:0003700:DNA-binding transcription factor activity;GO:0043565:sequence-specific DNA binding;	-	-
Glyur000237s00014401	2	5.40667	0.69	2.90667	Glyur000237s00014401	Glyur000237s00014401	Kinesin-like protein KIN-14I	GO:0007018:microtubule-based movement;GO:0007017:microtubule-based process;	GO:0005874:microtubule;GO:0015630:microtubule cytoskeleton;	GO:0005524:ATP binding;GO:0008017:microtubule binding;GO:0003777:microtubule motor activity;	K10406	ko04814 Motor proteins;;
Glyur007705s00047480	2	52.7033	4.05667	24.3333	Glyur007705s00047480	Glyur007705s00047480	-	-	-	-	-	-
Glyur000112s00012321	2	16.7633	3.65333	8.84	Glyur000112s00012321	Glyur000112s00012321	-	-	-	-	-	-
Glyur001399s00035639	2	22.8767	0.0233333	14.5233	Glyur001399s00035639	Glyur001399s00035639	60S ribosomal protein L13a-4	GO:0017148:negative regulation of translation;GO:0006412:translation;	GO:0022625:cytosolic large ribosomal subunit;GO:0022626:cytosolic ribosome;GO:0009536:plastid;GO:0005840:ribosome;	GO:0003729:mRNA binding;GO:0003735:structural constituent of ribosome;	K02872	ko03010 Ribosome;;
Glyur001381s00036128	2	73.2767	0.733333	31.95	Glyur001381s00036128	Glyur001381s00036128	Probable glutathione S-transferase	GO:0006749:glutathione metabolic process;GO:0009737:response to abscisic acid;GO:0009733:response to auxin;GO:0009735:response to cytokinin;GO:0009739:response to gibberellin;GO:0009408:response to heat;GO:0010038:response to metal ion;	GO:0005737:cytoplasm;	GO:0004364:glutathione transferase activity;	K00799	ko00480 Glutathione metabolism;ko01100 Metabolic pathways;;
Glyur000164s00014478	2	7.46	0.616667	5.18667	Glyur000164s00014478	Glyur000164s00014478	Protein ABIL2	-	GO:0005737:cytoplasm;GO:0005856:cytoskeleton;	-	-	-
Glyur000011s00000730	2	22.69	4.39333	14.31	Glyur000011s00000730	Glyur000011s00000730	-	-	-	-	-	-
Glyur000925s00020293	2	9.36333	2.01333	5.03667	Glyur000925s00020293	Glyur000925s00020293	-	-	-	-	-	-
Glyur000301s00024484	2	9.37667	1.15	6.70333	Glyur000301s00024484	Glyur000301s00024484	RING-H2 finger protein ATL16	GO:0016567:protein ubiquitination;	GO:0016020:membrane;	GO:0046872:metal ion binding;GO:0016740:transferase activity;	-	-
Glyur000524s00019114	2	16.1267	3.19667	8.74	Glyur000524s00019114	Glyur000524s00019114	Protein trichome birefringence	GO:0030244:cellulose biosynthetic process;GO:0045489:pectin biosynthetic process;GO:0009827:plant-type cell wall modification;	GO:0005768:endosome;GO:0005794:Golgi apparatus;GO:0016020:membrane;GO:0005802:trans-Golgi network;	GO:0016413:O-acetyltransferase activity;	-	-
Glyur000514s00017569	2	133.92	26.7233	74.2333	Glyur000514s00017569	Glyur000514s00017569	-	-	-	-	-	-
Glyur000385s00019813	2	103.303	13.4033	51.1733	Glyur000385s00019813	Glyur000385s00019813	Copper transporter 5.1	GO:0006878:intracellular copper ion homeostasis;	GO:0005886:plasma membrane;	GO:0005375:copper ion transmembrane transporter activity;	K14686	-
Glyur000989s00020270	2	36.6133	6.89667	24.45	Glyur000989s00020270	Glyur000989s00020270	-	-	-	-	-	-
Glyur000153s00013706	2	6.09333	0.476667	3.34667	Glyur000153s00013706	Glyur000153s00013706	Calcium uniporter protein 5, mitochondrial	GO:0036444:calcium import into the mitochondrion;GO:0051560:mitochondrial calcium ion homeostasis;	GO:0005743:mitochondrial inner membrane;GO:1990246:uniplex complex;	GO:0005262:calcium channel activity;GO:0015292:uniporter activity;	-	-
Glyur001674s00035727	2	9.66333	3.06333	8.68	Glyur001674s00035727	Glyur001674s00035727	-	-	-	-	K05285	ko00563 Glycosylphosphatidylinositol (GPI)-anchor biosynthesis;ko01100 Metabolic pathways;;
Glyur000046s00004848	2	5.70333	0.463333	2.88667	Glyur000046s00004848	Glyur000046s00004848	Lysine histidine transporter-like 8	GO:0003333:amino acid transmembrane transport;	GO:0016020:membrane;GO:0005886:plasma membrane;	GO:0015171:amino acid transmembrane transporter activity;	-	-
Glyur000273s00014650	2	44.0167	8.45333	27.1467	Glyur000273s00014650	Glyur000273s00014650	Histone H4 variant TH011	GO:0006334:nucleosome assembly;	GO:0000786:nucleosome;GO:0005634:nucleus;	GO:0003677:DNA binding;GO:0046982:protein heterodimerization activity;GO:0030527:structural constituent of chromatin;	K11254	-
Glyur000089s00008822	2	88.9967	31.7833	67.4667	Glyur000089s00008822	Glyur000089s00008822	GATA transcription factor 5	GO:0030154:cell differentiation;GO:0045893:positive regulation of DNA-templated transcription;	GO:0005634:nucleus;	GO:0003700:DNA-binding transcription factor activity;GO:0000976:transcription cis-regulatory region binding;GO:0008270:zinc ion binding;	-	-
Glyur000354s00015195	2	6.64667	0.71	5.19667	Glyur000354s00015195	Glyur000354s00015195	Alpha-galactosidase	GO:0005975:carbohydrate metabolic process;	-	GO:0052692:raffinose alpha-galactosidase activity;	K07407	ko00052 Galactose metabolism;ko00561 Glycerolipid metabolism;ko00600 Sphingolipid metabolism;ko00603 Glycosphingolipid biosynthesis - globo and isoglobo series;ko01100 Metabolic pathways;;
Glyur003267s00040825	2	4.2	0.76	2.36333	Glyur003267s00040825	Glyur003267s00040825	-	-	-	-	K15078	-
Glyur000049s00003172	2	601.8	121.033	337.533	Glyur000049s00003172	Glyur000049s00003172	-	-	-	-	-	-
Glyur000551s00023178	2	17.01	3.25	8.66667	Glyur000551s00023178	Glyur000551s00023178	-	-	-	-	-	-
Glyur000420s00021419	2	4.31333	0.23	2.06	Glyur000420s00021419	Glyur000420s00021419	-	-	-	-	-	-
Glyur002454s00039735	2	5.34667	0.806667	2.86333	Glyur002454s00039735	Glyur002454s00039735	-	-	-	-	-	-
Glyur000695s00020661	2	77.6867	4.36333	68.38	Glyur000695s00020661	Glyur000695s00020661	Hevein-like preproprotein	GO:0042742:defense response to bacterium;GO:0050832:defense response to fungus;GO:0031640:killing of cells of another organism;GO:0009723:response to ethylene;GO:0080027:response to herbivore;GO:0009615:response to virus;GO:0009627:systemic acquired resistance;	GO:0099503:secretory vesicle;GO:0005773:vacuole;	GO:0008061:chitin binding;GO:0004540:RNA nuclease activity;	-	-
Glyur000144s00012248	2	5.66333	0.86	3.50667	Glyur000144s00012248	Glyur000144s00012248	-	-	-	-	-	-
Glyur000153s00013684	2	42.1633	5.16667	19.9833	Glyur000153s00013684	Glyur000153s00013684	-	-	-	-	K13434	ko04626 Plant-pathogen interaction;;
Glyur000044s00005158	2	103.537	30.6267	59.72	Glyur000044s00005158	Glyur000044s00005158	-	-	-	-	-	-
Glyur000192s00009316	2	8.33667	1.46667	6.00333	Glyur000192s00009316	Glyur000192s00009316	Leucine-rich repeat receptor-like serine/threonine-protein kinase BAM3	GO:0030154:cell differentiation;GO:0048437:floral organ development;GO:0009755:hormone-mediated signaling pathway;GO:0010078:maintenance of root meristem identity;GO:0010088:phloem development;GO:0006468:protein phosphorylation;GO:0045595:regulation of cell differentiation;GO:0010075:regulation of meristem growth;	GO:0005789:endoplasmic reticulum membrane;GO:0005886:plasma membrane;	GO:0005524:ATP binding;GO:0042802:identical protein binding;GO:0042277:peptide binding;GO:0001653:peptide receptor activity;GO:0106310:protein serine kinase activity;GO:0004674:protein serine/threonine kinase activity;	K13436	ko04626 Plant-pathogen interaction;;
Glyur001780s00035660	2	9.1	1.13333	4.26	Glyur001780s00035660	Glyur001780s00035660	-	-	-	-	-	-
Glyur001410s00029897	2	15.62	4.25667	9.85	Glyur001410s00029897	Glyur001410s00029897	Plastidic glucose transporter 4	GO:0008643:carbohydrate transport;	GO:0009941:chloroplast envelope;GO:0009706:chloroplast inner membrane;GO:0016020:membrane;GO:0009536:plastid;	GO:0005351:carbohydrate:proton symporter activity;	-	-
Glyur000004s00000456	2	15.72	2.88333	9.98333	Glyur000004s00000456	Glyur000004s00000456	Serine/threonine-protein kinase BSK6	GO:0009742:brassinosteroid mediated signaling pathway;GO:0006468:protein phosphorylation;	GO:0005886:plasma membrane;	GO:0005524:ATP binding;GO:0106310:protein serine kinase activity;GO:0004674:protein serine/threonine kinase activity;	K14500	ko04075 Plant hormone signal transduction;;
Glyur000866s00031715	2	7.56667	0.993333	4.76	Glyur000866s00031715	Glyur000866s00031715	-	-	-	-	-	-
Glyur000017s00002417	2	19.6967	4.62333	12.9267	Glyur000017s00002417	Glyur000017s00002417	GATA transcription factor 4	GO:0030154:cell differentiation;GO:0045893:positive regulation of DNA-templated transcription;GO:0009416:response to light stimulus;	GO:0005634:nucleus;	GO:0003700:DNA-binding transcription factor activity;GO:0000976:transcription cis-regulatory region binding;GO:0008270:zinc ion binding;	-	-
Glyur000163s00011110	2	18.0967	5.19667	11.2933	Glyur000163s00011110	Glyur000163s00011110	ABC transporter B family member 1	GO:0043481:anthocyanin accumulation in tissues in response to UV light;GO:0010315:auxin export across the plasma membrane;GO:0009926:auxin polar transport;GO:0009734:auxin-activated signaling pathway;GO:0009640:photomorphogenesis;GO:0009958:positive gravitropism;GO:0008361:regulation of cell size;GO:0009733:response to auxin;GO:0009637:response to blue light;GO:0009624:response to nematode;GO:000…	GO:0005783:endoplasmic reticulum;GO:0016020:membrane;GO:0005886:plasma membrane;GO:0009506:plasmodesma;	GO:0140359:ABC-type transporter activity;GO:0005524:ATP binding;GO:0016887:ATP hydrolysis activity;GO:0042626:ATPase-coupled transmembrane transporter activity;GO:0010329:auxin efflux transmembrane transporter activity;GO:0010328:auxin influx transmembrane transporter activity;	K05658	ko02010 ABC transporters;;
Glyur000057s00009008	2	39.5633	9.62333	21.4767	Glyur000057s00009008	Glyur000057s00009008	E3 ubiquitin-protein ligase DIS1	GO:0080148:negative regulation of response to water deprivation;GO:0006511:ubiquitin-dependent protein catabolic process;	GO:0005737:cytoplasm;GO:0005634:nucleus;	GO:0061630:ubiquitin protein ligase activity;GO:0008270:zinc ion binding;	K04506	ko04120 Ubiquitin mediated proteolysis;;
Glyur000150s00014551	2	35.8767	6.22333	20.5267	Glyur000150s00014551	Glyur000150s00014551	Ammonium transporter 2	GO:0072488:ammonium transmembrane transport;GO:0009624:response to nematode;	GO:0005886:plasma membrane;GO:0009506:plasmodesma;	GO:0008519:ammonium transmembrane transporter activity;GO:0015398:high-affinity secondary active ammonium transmembrane transporter activity;	K03320	-
Glyur000505s00021210	2	9.98667	1.76	5.55333	Glyur000505s00021210	Glyur000505s00021210	Protein NSP-INTERACTING KINASE 1	GO:0051607:defense response to virus;GO:0040015:negative regulation of multicellular organism growth;GO:0046777:protein autophosphorylation;GO:0034504:protein localization to nucleus;GO:0006468:protein phosphorylation;	GO:0005737:cytoplasm;GO:0005654:nucleoplasm;GO:0005886:plasma membrane;	GO:0005524:ATP binding;GO:0042802:identical protein binding;GO:0004672:protein kinase activity;GO:0106310:protein serine kinase activity;GO:0004674:protein serine/threonine kinase activity;	-	-
Glyur000341s00020127	2	5.90333	1.02333	3.26667	Glyur000341s00020127	Glyur000341s00020127	Protein TORNADO 2	GO:0009734:auxin-activated signaling pathway;GO:0010305:leaf vascular tissue pattern formation;GO:0009554:megasporogenesis;GO:0009933:meristem structural organization;GO:0009956:radial pattern formation;GO:0009934:regulation of meristem structural organization;GO:0010015:root morphogenesis;	GO:0005886:plasma membrane;GO:0009506:plasmodesma;	-	-	-
Glyur001357s00034393	2	1.08333	0	0.966667	Glyur001357s00034393	Glyur001357s00034393	-	-	-	-	-	-
Glyur000148s00009058	2	17.9733	2.80667	9.52	Glyur000148s00009058	Glyur000148s00009058	Histone H2A.1	-	GO:0000786:nucleosome;GO:0005634:nucleus;	GO:0003677:DNA binding;GO:0046982:protein heterodimerization activity;GO:0030527:structural constituent of chromatin;	K11251	ko03082 ATP-dependent chromatin remodeling;;
Glyur000046s00004856	2	8.65333	0.746667	4.11	Glyur000046s00004856	Glyur000046s00004856	-	-	-	-	-	-
Glyur001772s00032256	2	4.12	0.936667	2.71667	Glyur001772s00032256	Glyur001772s00032256	Protein TORNADO 1	GO:0009926:auxin polar transport;GO:0009734:auxin-activated signaling pathway;GO:0010540:basipetal auxin transport;GO:0009965:leaf morphogenesis;GO:0010305:leaf vascular tissue pattern formation;GO:0009933:meristem structural organization;GO:0009825:multidimensional cell growth;GO:0009956:radial pattern formation;	GO:0016020:membrane;	GO:0005525:GTP binding;GO:0016787:hydrolase activity;	-	-
Glyur000102s00010959	2	9.83	2.16667	5.53667	Glyur000102s00010959	Glyur000102s00010959	Protein SMAX1-LIKE 3	-	-	-	-	-
Glyur001232s00031533	2	95.2633	31.2633	63.53	Glyur001232s00031533	Glyur001232s00031533	-	-	-	-	-	-
Glyur000254s00017593	2	35.6167	11.5667	21.5867	Glyur000254s00017593	Glyur000254s00017593	-	-	-	-	-	-
Glyur005093s00044260	2	11.2933	2.09	9.08	Glyur005093s00044260	Glyur005093s00044260	RNA-dependent RNA polymerase 1	GO:0006952:defense response;GO:0060148:positive regulation of post-transcriptional gene silencing;GO:0009751:response to salicylic acid;GO:0009615:response to virus;GO:0030422:siRNA processing;GO:0010025:wax biosynthetic process;	GO:0031380:nuclear RNA-directed RNA polymerase complex;	GO:0003723:RNA binding;GO:0003968:RNA-dependent RNA polymerase activity;	K11699	-
Glyur000045s00009983	2	502.127	57.5367	404.933	Glyur000045s00009983	Glyur000045s00009983	-	-	-	-	-	-
Glyur000059s00006333	2	8.67333	0.23	6.12667	Glyur000059s00006333	Glyur000059s00006333	-	-	-	-	K04733	-
Glyur003622s00041485	2	21.0667	0.856667	11.2067	Glyur003622s00041485	Glyur003622s00041485	60S ribosomal protein L24	-	GO:0005737:cytoplasm;GO:1990904:ribonucleoprotein complex;GO:0005840:ribosome;	-	K02896	ko03010 Ribosome;;
Glyur000445s00019999	2	40.2133	14.3333	25.4967	Glyur000445s00019999	Glyur000445s00019999	Protein WVD2-like 4	GO:0000226:microtubule cytoskeleton organization;GO:0072657:protein localization to membrane;	GO:0005783:endoplasmic reticulum;GO:0005874:microtubule;	GO:0008017:microtubule binding;	-	-
Glyur000224s00017368	2	11.66	2.86333	7.19	Glyur000224s00017368	Glyur000224s00017368	-	-	-	-	-	-
Glyur000877s00023931	2	4.39333	0.703333	2.59667	Glyur000877s00023931	Glyur000877s00023931	-	-	-	-	-	-
Glyur001780s00035666	2	110.667	27.35	63.97	Glyur001780s00035666	Glyur001780s00035666	U-box domain-containing protein 17	GO:0098542:defense response to other organism;GO:0016567:protein ubiquitination;	GO:0005737:cytoplasm;GO:0005634:nucleus;	GO:0004842:ubiquitin-protein transferase activity;	-	-
Glyur001072s00031297	2	19.22	1.67333	28.3367	Glyur001072s00031297	Glyur001072s00031297	-	-	-	-	-	-
Glyur000037s00002607	2	135.083	32.0133	82.9733	Glyur000037s00002607	Glyur000037s00002607	-	-	-	-	-	-
Glyur000088s00007713	2	10.7467	2.60333	6.80333	Glyur000088s00007713	Glyur000088s00007713	Uncharacterized protein At4g26485	GO:0070475:rRNA base methylation;	GO:0005737:cytoplasm;	GO:0070042:rRNA (uridine-N3-)-methyltransferase activity;	K19307	-
Glyur002865s00037217	2	6.05667	1.99667	4.02	Glyur002865s00037217	Glyur002865s00037217	DNA-directed RNA polymerase 1B, mitochondrial	GO:0006390:mitochondrial transcription;	GO:0034245:mitochondrial DNA-directed RNA polymerase complex;	GO:0003677:DNA binding;GO:0003899:DNA-directed 5'-3' RNA polymerase activity;	K10908	-
Glyur000051s00003474	2	5.7	0	2.86333	Glyur000051s00003474	Glyur000051s00003474	-	-	-	-	-	-
Glyur000464s00022390	2	47.3333	16.9633	30.9	Glyur000464s00022390	Glyur000464s00022390	Floral homeotic protein APETALA 2	GO:0030154:cell differentiation;GO:0009908:flower development;GO:0010073:meristem maintenance;GO:0048481:plant ovule development;GO:0048316:seed development;GO:0010093:specification of floral organ identity;	GO:0005634:nucleus;	GO:0003700:DNA-binding transcription factor activity;GO:0000976:transcription cis-regulatory region binding;	K09284	-
Glyur000333s00033013	2	3.08333	0	2.63	Glyur000333s00033013	Glyur000333s00033013	DEAD-box ATP-dependent RNA helicase 32	GO:0006364:rRNA processing;	GO:0005634:nucleus;	GO:0005524:ATP binding;GO:0016887:ATP hydrolysis activity;GO:0003723:RNA binding;GO:0003724:RNA helicase activity;	-	-
Glyur000140s00011486	2	15.85	1.32667	8.67667	Glyur000140s00011486	Glyur000140s00011486	-	-	-	-	-	-
Glyur001521s00036665	2	10.6667	3.38333	8.58	Glyur001521s00036665	Glyur001521s00036665	U-box domain-containing protein 9	GO:0009738:abscisic acid-activated signaling pathway;GO:0071215:cellular response to abscisic acid stimulus;GO:0048527:lateral root development;GO:0016567:protein ubiquitination;	GO:0005737:cytoplasm;GO:0005634:nucleus;GO:0005886:plasma membrane;	GO:0070696:transmembrane receptor protein serine/threonine kinase binding;GO:0004842:ubiquitin-protein transferase activity;	-	-
Glyur001926s00043651	2	17.07	2.91	9.93333	Glyur001926s00043651	Glyur001926s00043651	-	-	-	-	-	-
Glyur000050s00005740	2	4.56	0.776667	2.48667	Glyur000050s00005740	Glyur000050s00005740	Protein IMPAIRED IN BABA-INDUCED STERILITY 1	GO:0042742:defense response to bacterium;GO:0002229:defense response to oomycetes;GO:0070816:obsolete phosphorylation of RNA polymerase II C-terminal domain;GO:1900426:positive regulation of defense response to bacterium;GO:1902290:positive regulation of defense response to oomycetes;GO:0032968:positive regulation of transcription elongation by RNA polymerase II;GO:0006468:protein phosphorylation…	GO:0000307:cyclin-dependent protein kinase holoenzyme complex;GO:0005634:nucleus;GO:0005886:plasma membrane;	GO:0005524:ATP binding;GO:0004693:cyclin-dependent protein serine/threonine kinase activity;GO:0008353:RNA polymerase II CTD heptapeptide repeat kinase activity;	K08819	-
Glyur001052s00025687	2	94.2933	11.11	58.2867	Glyur001052s00025687	Glyur001052s00025687	-	-	-	-	-	-
Glyur005429s00043774	2	12.8567	2.97333	10.7233	Glyur005429s00043774	Glyur005429s00043774	RNA-dependent RNA polymerase 1	GO:0006952:defense response;GO:0060148:positive regulation of post-transcriptional gene silencing;GO:0009751:response to salicylic acid;GO:0009615:response to virus;GO:0030422:siRNA processing;GO:0010025:wax biosynthetic process;	GO:0031380:nuclear RNA-directed RNA polymerase complex;	GO:0003723:RNA binding;GO:0003968:RNA-dependent RNA polymerase activity;	K11699	-
Glyur000013s00003254	2	10.9433	2.71333	7.29333	Glyur000013s00003254	Glyur000013s00003254	Stomatal closure-related actin-binding protein 2	GO:0007015:actin filament organization;GO:0010119:regulation of stomatal movement;	GO:0005737:cytoplasm;GO:0005856:cytoskeleton;	GO:0003779:actin binding;	-	-
Glyur000480s00023799	2	133.81	46.0667	85.8367	Glyur000480s00023799	Glyur000480s00023799	Probable xyloglucan endotransglucosylase/hydrolase protein 28	GO:0042546:cell wall biogenesis;GO:0071555:cell wall organization;GO:0010154:fruit development;GO:0080086:stamen filament development;GO:0010411:xyloglucan metabolic process;	GO:0048046:apoplast;	GO:0004553:hydrolase activity, hydrolyzing O-glycosyl compounds;GO:0030247:polysaccharide binding;GO:0016762:xyloglucan:xyloglucosyl transferase activity;	K08235	-
Glyur002724s00044774	2	3.36667	0.0533333	1.84667	Glyur002724s00044774	Glyur002724s00044774	-	-	-	-	-	-
Glyur000014s00002528	2	11.4667	4.14667	7.01333	Glyur000014s00002528	Glyur000014s00002528	Receptor-like protein kinase HSL1	GO:0006468:protein phosphorylation;	GO:0005886:plasma membrane;	GO:0005524:ATP binding;GO:0106310:protein serine kinase activity;GO:0004674:protein serine/threonine kinase activity;	-	-
Glyur000652s00019420	2	36.64	5.49	20.28	Glyur000652s00019420	Glyur000652s00019420	Peroxidase 3	GO:0042744:hydrogen peroxide catabolic process;GO:0042538:hyperosmotic salinity response;GO:0009409:response to cold;GO:0009269:response to desiccation;GO:0006979:response to oxidative stress;	GO:0005783:endoplasmic reticulum;GO:0005576:extracellular region;GO:0009505:plant-type cell wall;	GO:0020037:heme binding;GO:0140825:lactoperoxidase activity;GO:0046872:metal ion binding;GO:0004601:peroxidase activity;	K00430	ko00940 Phenylpropanoid biosynthesis;ko01100 Metabolic pathways;ko01110 Biosynthesis of secondary metabolites;;
Glyur004036s00042048	2	5.69	0.47	4.46333	Glyur004036s00042048	Glyur004036s00042048	Protein DETOXIFICATION 34	GO:1990961:xenobiotic detoxification by transmembrane export across the plasma membrane;	GO:0016020:membrane;	GO:0015297:antiporter activity;GO:0022857:transmembrane transporter activity;GO:0042910:xenobiotic transmembrane transporter activity;	K03327	-
Glyur000132s00015932	2	5.74333	1.14	3.18	Glyur000132s00015932	Glyur000132s00015932	Leucine-rich repeat receptor-like protein kinase PXC2	GO:0006468:protein phosphorylation;	GO:0005886:plasma membrane;	GO:0005524:ATP binding;GO:0004672:protein kinase activity;	-	-
Glyur001467s00033965	2	24.2233	4.02333	13.84	Glyur001467s00033965	Glyur001467s00033965	Protein NSP-INTERACTING KINASE 1	GO:0051607:defense response to virus;GO:0040015:negative regulation of multicellular organism growth;GO:0046777:protein autophosphorylation;GO:0034504:protein localization to nucleus;GO:0006468:protein phosphorylation;	GO:0005737:cytoplasm;GO:0005654:nucleoplasm;GO:0005886:plasma membrane;	GO:0005524:ATP binding;GO:0042802:identical protein binding;GO:0004672:protein kinase activity;GO:0106310:protein serine kinase activity;GO:0004674:protein serine/threonine kinase activity;	-	-
Glyur000476s00022366	2	9.30667	1.72667	4.75667	Glyur000476s00022366	Glyur000476s00022366	Receptor protein kinase TMK1	GO:0006468:protein phosphorylation;GO:0007165:signal transduction;	GO:0005576:extracellular region;GO:0005634:nucleus;GO:0005886:plasma membrane;	GO:0005524:ATP binding;GO:0106310:protein serine kinase activity;GO:0004675:transmembrane receptor protein serine/threonine kinase activity;	K00924	-
Glyur000125s00010038	2	3.68667	0.386667	2.12333	Glyur000125s00010038	Glyur000125s00010038	Glucan endo-1,3-beta-glucosidase 4	GO:0005975:carbohydrate metabolic process;GO:0006952:defense response;	GO:0005829:cytosol;GO:0005886:plasma membrane;	GO:0042973:glucan endo-1,3-beta-D-glucosidase activity;	-	-
Glyur000161s00011274	2	27.44	0.0466667	14.8333	Glyur000161s00011274	Glyur000161s00011274	-	-	-	-	-	-
Glyur000001s00000066	2	6.28667	1.19667	3.57	Glyur000001s00000066	Glyur000001s00000066	-	-	-	-	-	-
Glyur000113s00009442	2	10.2433	2.92667	6.57333	Glyur000113s00009442	Glyur000113s00009442	-	-	-	-	K12843	ko03040 Spliceosome;;
Glyur001208s00036579	2	74.4067	15.2633	38.85	Glyur001208s00036579	Glyur001208s00036579	Delta(8)-fatty-acid desaturase 2	GO:0070417:cellular response to cold;GO:0006629:lipid metabolic process;GO:0030148:sphingolipid biosynthetic process;	GO:0005783:endoplasmic reticulum;GO:0005789:endoplasmic reticulum membrane;	GO:0046872:metal ion binding;GO:0016717:oxidoreductase activity, acting on paired donors, with oxidation of a pair of donors resulting in the reduction of molecular oxygen to two molecules of water;GO:0052631:sphingolipid delta-8 desaturase activity;	K13076	-
Glyur001299s00039013	2	3.29333	0	3.66667	Glyur001299s00039013	Glyur001299s00039013	Probable CoA ligase CCL10	-	GO:0005829:cytosol;	GO:0005524:ATP binding;GO:0016405:CoA-ligase activity;	K01904	ko00130 Ubiquinone and other terpenoid-quinone biosynthesis;ko00940 Phenylpropanoid biosynthesis;ko01100 Metabolic pathways;ko01110 Biosynthesis of secondary metabolites;;
Glyur000126s00013635	2	111.073	33.0567	82.8933	Glyur000126s00013635	Glyur000126s00013635	Transcription factor MYC2	GO:0006952:defense response;GO:0045893:positive regulation of DNA-templated transcription;GO:0006355:regulation of DNA-templated transcription;	GO:0005634:nucleus;	GO:0003700:DNA-binding transcription factor activity;GO:0046983:protein dimerization activity;GO:0043565:sequence-specific DNA binding;GO:0000976:transcription cis-regulatory region binding;	K13422	ko04016 MAPK signaling pathway - plant;ko04075 Plant hormone signal transduction;;
Glyur000654s00029197	2	5.42667	0.513333	2.86	Glyur000654s00029197	Glyur000654s00029197	Cytochrome P450 78A5	GO:0048437:floral organ development;GO:0035265:organ growth;GO:0008284:positive regulation of cell population proliferation;GO:0046622:positive regulation of organ growth;GO:0040009:regulation of growth rate;	GO:0005783:endoplasmic reticulum;GO:0016020:membrane;	GO:0020037:heme binding;GO:0005506:iron ion binding;GO:0004497:monooxygenase activity;GO:0016705:oxidoreductase activity, acting on paired donors, with incorporation or reduction of molecular oxygen;	-	-
Glyur000678s00024778	2	29.8967	8.18667	27.4333	Glyur000678s00024778	Glyur000678s00024778	Probable histone H2A.2	-	GO:0000786:nucleosome;GO:0005634:nucleus;	GO:0003677:DNA binding;GO:0046982:protein heterodimerization activity;GO:0030527:structural constituent of chromatin;	K11251	ko03082 ATP-dependent chromatin remodeling;;
Glyur000306s00014036	2	24.14	7.07	16.02	Glyur000306s00014036	Glyur000306s00014036	-	-	-	-	-	-
Glyur003239s00035880	2	4.28333	0.546667	3.84	Glyur003239s00035880	Glyur003239s00035880	-	-	-	-	K05349	ko00460 Cyanoamino acid metabolism;ko00500 Starch and sucrose metabolism;ko00999 Biosynthesis of various plant secondary metabolites;ko01100 Metabolic pathways;ko01110 Biosynthesis of secondary metabolites;;
Glyur000397s00020474	2	130.927	36.03	78.8133	Glyur000397s00020474	Glyur000397s00020474	Cyclin-dependent protein kinase inhibitor SMR6	GO:0007049:cell cycle;GO:0045839:negative regulation of mitotic nuclear division;GO:0032875:regulation of DNA endoreduplication;	GO:0005634:nucleus;	GO:0004860:protein kinase inhibitor activity;	-	-
Glyur001025s00025605	2	12.5733	2.65	10.49	Glyur001025s00025605	Glyur001025s00025605	-	-	-	-	-	-
Glyur000642s00034719	2	4.95667	0.73	2.93667	Glyur000642s00034719	Glyur000642s00034719	-	-	-	-	-	-
Glyur000148s00009044	2	87.04	24.5967	101.73	Glyur000148s00009044	Glyur000148s00009044	Dormancy-associated protein homolog 3	-	-	-	-	-
Glyur000670s00020736	2	11.9133	2.37333	6.42333	Glyur000670s00020736	Glyur000670s00020736	-	-	-	-	-	-
Glyur002961s00038601	2	2.58667	0	1.45333	Glyur002961s00038601	Glyur002961s00038601	-	-	-	-	-	-
Glyur000198s00008763	2	46.7567	7.57	31.51	Glyur000198s00008763	Glyur000198s00008763	-	-	-	-	-	-
Glyur002006s00031341	2	6.55667	1.03333	5.13667	Glyur002006s00031341	Glyur002006s00031341	-	-	-	-	-	-
Glyur000960s00023942	2	2.35	0	1.68333	Glyur000960s00023942	Glyur000960s00023942	Disease resistance protein RPV1	GO:0050832:defense response to fungus;GO:0043068:positive regulation of programmed cell death;GO:0007165:signal transduction;	GO:0005737:cytoplasm;GO:0005634:nucleus;	GO:0043531:ADP binding;GO:0050135:NAD(P)+ nucleosidase activity;GO:0061809:NAD+ nucleotidase, cyclic ADP-ribose generating;GO:0042803:protein homodimerization activity;	K03283	ko03040 Spliceosome;ko04141 Protein processing in endoplasmic reticulum;ko04144 Endocytosis;;
Glyur000294s00011862	2	17.9567	2.11667	10.1033	Glyur000294s00011862	Glyur000294s00011862	-	-	-	-	-	-
Glyur000309s00018429	2	13.7067	2.33667	18.0333	Glyur000309s00018429	Glyur000309s00018429	Zinc transporter 2	GO:0071577:zinc ion transmembrane transport;	GO:0016020:membrane;GO:0005886:plasma membrane;	GO:0005385:zinc ion transmembrane transporter activity;	K14709	-
Glyur000053s00006458	2	7.58	0.383333	6.61	Glyur000053s00006458	Glyur000053s00006458	-	-	-	-	-	-
Glyur006504s00043322	2	3.30333	0	2.82	Glyur006504s00043322	Glyur006504s00043322	-	-	-	-	-	-
Glyur000213s00016095	2	37.5967	7.82333	22.5667	Glyur000213s00016095	Glyur000213s00016095	Probable galacturonosyltransferase-like 1	GO:0052386:cell wall thickening;GO:0010417:glucuronoxylan biosynthetic process;GO:0048366:leaf development;GO:0032504:multicellular organism reproduction;GO:0045489:pectin biosynthetic process;GO:0010051:xylem and phloem pattern formation;	GO:0005783:endoplasmic reticulum;GO:0005789:endoplasmic reticulum membrane;GO:0005794:Golgi apparatus;	GO:0047262:polygalacturonate 4-alpha-galacturonosyltransferase activity;	-	-
Glyur000063s00005841	2	7.33667	2.31333	6.43	Glyur000063s00005841	Glyur000063s00005841	Probable LRR receptor-like serine/threonine-protein kinase At4g30520	GO:0048653:anther development;GO:0007639:homeostasis of number of meristem cells;GO:0010150:leaf senescence;GO:0006468:protein phosphorylation;	GO:0005886:plasma membrane;	GO:0005524:ATP binding;GO:0015026:coreceptor activity;GO:0042802:identical protein binding;GO:0106310:protein serine kinase activity;GO:0004674:protein serine/threonine kinase activity;GO:0004713:protein tyrosine kinase activity;	K13418	-
Glyur000077s00006685	2	37.5533	9.51	22.4033	Glyur000077s00006685	Glyur000077s00006685	-	-	-	-	-	-
Glyur000099s00014924	2	16.9	4.11	9.48333	Glyur000099s00014924	Glyur000099s00014924	Protein IQ-DOMAIN 17	-	GO:0005737:cytoplasm;GO:0005856:cytoskeleton;GO:0005886:plasma membrane;	GO:0005516:calmodulin binding;	-	-
Glyur000568s00030993	2	88.7067	21.9633	58.64	Glyur000568s00030993	Glyur000568s00030993	-	-	-	-	K09286	-
Glyur000036s00004643	2	30.62	6.88333	16.59	Glyur000036s00004643	Glyur000036s00004643	Endoglucanase 6	GO:0071555:cell wall organization;GO:0030245:cellulose catabolic process;	GO:0005576:extracellular region;	GO:0030246:carbohydrate binding;GO:0008810:cellulase activity;	-	-
Glyur000544s00017416	2	48.95	3.28667	39.3067	Glyur000544s00017416	Glyur000544s00017416	Pathogenesis-related protein PR-4A	GO:0042742:defense response to bacterium;GO:0050832:defense response to fungus;	GO:0005576:extracellular region;	GO:0004540:RNA nuclease activity;	-	-
Glyur002066s00031960	2	4.48333	0.673333	2.45667	Glyur002066s00031960	Glyur002066s00031960	Kinesin-like protein KIN-14I	GO:0007018:microtubule-based movement;GO:0007017:microtubule-based process;	GO:0005874:microtubule;GO:0015630:microtubule cytoskeleton;	GO:0005524:ATP binding;GO:0008017:microtubule binding;GO:0003777:microtubule motor activity;	K10406	ko04814 Motor proteins;;
Glyur002138s00040679	2	3.34667	0	1.66333	Glyur002138s00040679	Glyur002138s00040679	-	-	-	-	K14552	ko03008 Ribosome biogenesis in eukaryotes;;
Glyur000220s00014790	2	16.86	4.07667	10.07	Glyur000220s00014790	Glyur000220s00014790	SPX domain-containing protein 2	GO:0071456:cellular response to hypoxia;GO:0016036:cellular response to phosphate starvation;	GO:0005634:nucleus;	-	-	-
Glyur000441s00028792	2	6.48	1.94333	3.96333	Glyur000441s00028792	Glyur000441s00028792	-	-	-	-	-	-
Glyur000161s00011245	2	1.97333	0.23	1.70667	Glyur000161s00011245	Glyur000161s00011245	-	-	-	-	-	-
Glyur000015s00000844	2	278.837	45.52	150.567	Glyur000015s00000844	Glyur000015s00000844	-	-	-	-	-	-
Glyur000158s00011370	2	6.78667	0.766667	4.85333	Glyur000158s00011370	Glyur000158s00011370	-	-	-	-	-	-
Glyur000122s00010194	2	16.9433	3.58	11.18	Glyur000122s00010194	Glyur000122s00010194	Transcription factor bHLH112	GO:0071215:cellular response to abscisic acid stimulus;GO:0071472:cellular response to salt stress;GO:0042631:cellular response to water deprivation;GO:0045893:positive regulation of DNA-templated transcription;GO:2000214:regulation of proline metabolic process;GO:2000377:regulation of reactive oxygen species metabolic process;GO:0006357:regulation of transcription by RNA polymerase II;	GO:0005634:nucleus;	GO:0003700:DNA-binding transcription factor activity;GO:0000981:DNA-binding transcription factor activity, RNA polymerase II-specific;GO:0046983:protein dimerization activity;GO:0000978:RNA polymerase II cis-regulatory region sequence-specific DNA binding;GO:0043565:sequence-specific DNA binding;	-	-
Glyur000204s00012423	2	6.53333	1.42333	6.41667	Glyur000204s00012423	Glyur000204s00012423	-	-	-	-	-	-
Glyur000297s00023382	2	15.29	3.55	11.4633	Glyur000297s00023382	Glyur000297s00023382	RNA-dependent RNA polymerase 1	GO:0006952:defense response;GO:0060148:positive regulation of post-transcriptional gene silencing;GO:0009751:response to salicylic acid;GO:0009615:response to virus;GO:0030422:siRNA processing;GO:0010025:wax biosynthetic process;	GO:0031380:nuclear RNA-directed RNA polymerase complex;	GO:0003723:RNA binding;GO:0003968:RNA-dependent RNA polymerase activity;	K11699	-
Glyur000141s00009829	2	8.62333	2.14667	7.92667	Glyur000141s00009829	Glyur000141s00009829	Leucine-rich repeat receptor-like serine/threonine-protein kinase BAM3	GO:0030154:cell differentiation;GO:0048437:floral organ development;GO:0009755:hormone-mediated signaling pathway;GO:0010078:maintenance of root meristem identity;GO:0010088:phloem development;GO:0006468:protein phosphorylation;GO:0045595:regulation of cell differentiation;GO:0010075:regulation of meristem growth;	GO:0005789:endoplasmic reticulum membrane;GO:0005886:plasma membrane;	GO:0005524:ATP binding;GO:0042802:identical protein binding;GO:0042277:peptide binding;GO:0001653:peptide receptor activity;GO:0106310:protein serine kinase activity;GO:0004674:protein serine/threonine kinase activity;	-	-
Glyur000001s00000114	2	6.92	1.99333	6.98333	Glyur000001s00000114	Glyur000001s00000114	Amidase 1	GO:0009851:auxin biosynthetic process;GO:0009684:indoleacetic acid biosynthetic process;	GO:0005737:cytoplasm;GO:0005829:cytosol;GO:0005576:extracellular region;GO:0005654:nucleoplasm;	GO:0004040:amidase activity;GO:0004067:asparaginase activity;GO:0016810:hydrolase activity, acting on carbon-nitrogen (but not peptide) bonds;GO:0043864:indoleacetamide hydrolase activity;	-	-
Glyur001057s00032941	2	10.7367	2.22	6.47333	Glyur001057s00032941	Glyur001057s00032941	-	-	-	-	-	-
Glyur004237s00041196	2	6.39333	1.00667	3.87667	Glyur004237s00041196	Glyur004237s00041196	-	-	-	-	-	-
Glyur000293s00015234	2	8.81333	2.40333	5.32333	Glyur000293s00015234	Glyur000293s00015234	-	-	-	-	-	-
Glyur000320s00014326	2	8.77	2.76	5.75	Glyur000320s00014326	Glyur000320s00014326	AT-hook motif nuclear-localized protein 12	-	GO:0005634:nucleus;	GO:0003680:minor groove of adenine-thymine-rich DNA binding;GO:0043621:protein self-association;	-	-
Glyur000149s00009553	2	8.91333	2.80333	9.16	Glyur000149s00009553	Glyur000149s00009553	Histone H1	GO:0030261:chromosome condensation;GO:0045910:negative regulation of DNA recombination;GO:0006334:nucleosome assembly;	GO:0000786:nucleosome;GO:0005634:nucleus;	GO:0003690:double-stranded DNA binding;GO:0031492:nucleosomal DNA binding;GO:0030527:structural constituent of chromatin;	-	-
Glyur000014s00002512	2	2.61667	0.29	1.74	Glyur000014s00002512	Glyur000014s00002512	-	-	-	-	-	-
Glyur000132s00015963	2	6.57	1.73333	4.83333	Glyur000132s00015963	Glyur000132s00015963	CBL-interacting serine/threonine-protein kinase 14	GO:0006468:protein phosphorylation;GO:0009737:response to abscisic acid;GO:0009409:response to cold;GO:0009749:response to glucose;GO:0009408:response to heat;GO:0006979:response to oxidative stress;GO:0009651:response to salt stress;GO:0009414:response to water deprivation;GO:0007165:signal transduction;	GO:0005737:cytoplasm;GO:0005634:nucleus;GO:0000325:plant-type vacuole;GO:0009506:plasmodesma;	GO:0005524:ATP binding;GO:0019900:kinase binding;GO:0106310:protein serine kinase activity;GO:0004674:protein serine/threonine kinase activity;	K07198	-
Glyur000612s00034941	2	5.5	0	3.7	Glyur000612s00034941	Glyur000612s00034941	-	-	-	-	-	-
Glyur001296s00027386	2	1.61667	0.176667	1.2	Glyur001296s00027386	Glyur001296s00027386	Kinesin-like protein NACK1	GO:0000919:cell plate assembly;GO:0007018:microtubule-based movement;	GO:0005874:microtubule;GO:0005634:nucleus;GO:0009524:phragmoplast;	GO:0005524:ATP binding;GO:0008017:microtubule binding;GO:0003777:microtubule motor activity;	K11498	ko04814 Motor proteins;;
Glyur000056s00004154	2	73.9333	18.6833	44.3967	Glyur000056s00004154	Glyur000056s00004154	VQ motif-containing protein 4	GO:0006952:defense response;GO:0051245:negative regulation of cellular defense response;GO:0043433:negative regulation of DNA-binding transcription factor activity;	GO:0005634:nucleus;	-	-	-
Glyur000134s00009790	2	15.9167	2.73333	8.06667	Glyur000134s00009790	Glyur000134s00009790	D-2-hydroxyglutarate dehydrogenase, mitochondrial	GO:0010230:alternative respiration;GO:0006807:nitrogen compound metabolic process;GO:0009853:photorespiration;	GO:0005739:mitochondrion;GO:0005886:plasma membrane;	GO:0051990:(R)-2-hydroxyglutarate dehydrogenase activity;GO:0047545:2-hydroxyglutarate dehydrogenase activity;GO:0071949:FAD binding;	K18204	-
Glyur000514s00017577	2	2.52333	0.06	1.32667	Glyur000514s00017577	Glyur000514s00017577	-	-	-	-	K17871	-
Glyur000065s00004279	2	118.5	19.9933	87.9033	Glyur000065s00004279	Glyur000065s00004279	-	-	-	-	-	-
Glyur000059s00006321	2	60.01	8.35	35.49	Glyur000059s00006321	Glyur000059s00006321	-	-	-	-	-	-
Glyur002574s00037500	2	13.4133	1.68667	6.28	Glyur002574s00037500	Glyur002574s00037500	-	-	-	-	K14827	ko03083 Polycomb repressive complex;;
Glyur000001s00000100	2	2.68333	0.256667	1.87667	Glyur000001s00000100	Glyur000001s00000100	-	-	-	-	K18636	-
Glyur000352s00022302	2	10.0233	3.22	6.28333	Glyur000352s00022302	Glyur000352s00022302	BTB/POZ domain-containing protein At3g50780	GO:0016567:protein ubiquitination;	-	-	-	-
Glyur000071s00005273	2	25.7733	6.87	15.4633	Glyur000071s00005273	Glyur000071s00005273	Auxin response factor 3	GO:0010158:abaxial cell fate specification;GO:0009850:auxin metabolic process;GO:0009734:auxin-activated signaling pathway;GO:0010582:floral meristem determinacy;GO:1902584:positive regulation of response to water deprivation;GO:0009733:response to auxin;GO:0010050:vegetative phase change;	GO:0005634:nucleus;	GO:0031490:chromatin DNA binding;GO:0003677:DNA binding;GO:0003700:DNA-binding transcription factor activity;GO:0140677:molecular function activator activity;GO:0036094:small molecule binding;GO:0000976:transcription cis-regulatory region binding;	K14486	ko04075 Plant hormone signal transduction;;
Glyur000179s00010679	2	82.19	20.0733	44.5133	Glyur000179s00010679	Glyur000179s00010679	UPF0496 protein At2g18630	-	GO:0016020:membrane;GO:0005777:peroxisome;	-	-	-
Glyur000577s00027222	2	122.6	28.3767	69.1867	Glyur000577s00027222	Glyur000577s00027222	-	-	-	-	-	-
Glyur000028s00003552	2	88.1867	20.6367	50.8233	Glyur000028s00003552	Glyur000028s00003552	Protein WALLS ARE THIN 1	GO:0009851:auxin biosynthetic process;GO:0010315:auxin export across the plasma membrane;GO:0009734:auxin-activated signaling pathway;GO:0071555:cell wall organization;GO:0006952:defense response;GO:0009834:plant-type secondary cell wall biogenesis;GO:0090355:positive regulation of auxin metabolic process;GO:0090358:positive regulation of tryptophan metabolic process;GO:0000162:tryptophan biosynt…	GO:0000325:plant-type vacuole;GO:0009705:plant-type vacuole membrane;GO:0005886:plasma membrane;	GO:0022857:transmembrane transporter activity;	-	-
Glyur000105s00014195	2	5.36	0.0933333	3.23333	Glyur000105s00014195	Glyur000105s00014195	PRA1 family protein A1	GO:0016192:vesicle-mediated transport;	GO:0005783:endoplasmic reticulum;GO:0005789:endoplasmic reticulum membrane;GO:0016020:membrane;	-	-	-
Glyur000832s00032810	2	8.97667	2.13333	7.19333	Glyur000832s00032810	Glyur000832s00032810	-	-	-	-	-	-
Glyur003005s00040666	2	5.33333	0	2.97333	Glyur003005s00040666	Glyur003005s00040666	-	-	-	-	-	-
Glyur001804s00033609	2	33.6467	7.44333	18.6633	Glyur001804s00033609	Glyur001804s00033609	Probable inactive receptor kinase At3g08680	GO:0006468:protein phosphorylation;	GO:0005829:cytosol;GO:0009505:plant-type cell wall;GO:0005886:plasma membrane;GO:0009506:plasmodesma;	GO:0005524:ATP binding;GO:0004672:protein kinase activity;	-	-
Glyur000160s00019161	2	1.61667	0.326667	1.4	Glyur000160s00019161	Glyur000160s00019161	SNF2 domain-containing protein CLASSY 1	GO:0080188:gene silencing by RNA-directed DNA methylation;GO:1900370:positive regulation of post-transcriptional gene silencing by RNA;GO:0031047:regulatory ncRNA-mediated gene silencing;	GO:0005730:nucleolus;GO:0005654:nucleoplasm;	GO:0005524:ATP binding;GO:0140658:ATP-dependent chromatin remodeler activity;GO:0004386:helicase activity;GO:0016787:hydrolase activity;	K10875	ko03440 Homologous recombination;;
Glyur000569s00020987	2	4.49333	0.513333	2.26333	Glyur000569s00020987	Glyur000569s00020987	-	-	-	-	-	-
Glyur004681s00043419	2	9.23333	0.11	5.22	Glyur004681s00043419	Glyur004681s00043419	-	-	-	-	-	-
Glyur001133s00027782	2	6.2	0.476667	3.21667	Glyur001133s00027782	Glyur001133s00027782	-	-	-	-	-	-
Glyur000525s00018823	2	287.217	43.1367	166.643	Glyur000525s00018823	Glyur000525s00018823	Metallothionein-like protein type 3	GO:0006878:intracellular copper ion homeostasis;	-	GO:0005507:copper ion binding;GO:0008270:zinc ion binding;	-	-
Glyur000218s00011614	2	2.71333	0.296667	3.20667	Glyur000218s00011614	Glyur000218s00011614	BTB/POZ domain-containing protein At5g48130	GO:0016567:protein ubiquitination;	-	-	-	-
Glyur000010s00000892	2	9.04	0.58	4.38667	Glyur000010s00000892	Glyur000010s00000892	Probable pectate lyase 18	GO:0045490:pectin catabolic process;GO:0009624:response to nematode;	GO:0005829:cytosol;	GO:0046872:metal ion binding;GO:0030570:pectate lyase activity;	K01728	ko00040 Pentose and glucuronate interconversions;ko01100 Metabolic pathways;;
Glyur000965s00031252	2	14.78	4.09	8.61667	Glyur000965s00031252	Glyur000965s00031252	-	-	-	-	-	-
Glyur000137s00013323	2	5.3	0.643333	2.81	Glyur000137s00013323	Glyur000137s00013323	-	-	-	-	-	-
Glyur001534s00033650	2	6.45667	1.44333	4.32	Glyur001534s00033650	Glyur001534s00033650	-	-	-	-	-	-
Glyur000235s00019549	2	12.26	3.87667	8.68333	Glyur000235s00019549	Glyur000235s00019549	Receptor protein kinase-like protein ZAR1	GO:0046777:protein autophosphorylation;GO:0010070:zygote asymmetric cell division;GO:0010069:zygote asymmetric cytokinesis in embryo sac;	GO:0009507:chloroplast;GO:0009570:chloroplast stroma;GO:0009505:plant-type cell wall;GO:0005886:plasma membrane;GO:0090406:pollen tube;GO:0099503:secretory vesicle;	GO:0005524:ATP binding;GO:0016301:kinase activity;GO:0106310:protein serine kinase activity;GO:0004674:protein serine/threonine kinase activity;	-	-
Glyur000169s00018366	2	10.09	1.02667	6.90667	Glyur000169s00018366	Glyur000169s00018366	Protein PMR5	GO:0006952:defense response;GO:0009620:response to fungus;	GO:0005783:endoplasmic reticulum;GO:0005794:Golgi apparatus;GO:0016020:membrane;	GO:0016413:O-acetyltransferase activity;	-	-
Glyur000100s00008359	2	25.6133	3.96667	17.0267	Glyur000100s00008359	Glyur000100s00008359	-	-	-	-	-	-
Glyur000175s00012066	2	14.0567	1.20667	6.97	Glyur000175s00012066	Glyur000175s00012066	Dehydration-responsive element-binding protein 1F	GO:0019760:glucosinolate metabolic process;GO:0010371:regulation of gibberellin biosynthetic process;GO:0048510:regulation of timing of transition from vegetative to reproductive phase;GO:0051510:regulation of unidimensional cell growth;GO:0050826:response to freezing;GO:0009408:response to heat;GO:0009414:response to water deprivation;	GO:0005634:nucleus;	GO:0003700:DNA-binding transcription factor activity;GO:0043565:sequence-specific DNA binding;GO:0000976:transcription cis-regulatory region binding;	-	-
Glyur000073s00007766	2	20.48	7.54667	13.13	Glyur000073s00007766	Glyur000073s00007766	-	-	-	-	-	-
Glyur000862s00041450	2	24.51	2.28333	20.59	Glyur000862s00041450	Glyur000862s00041450	Germin-like protein subfamily 3 member 2	-	GO:0048046:apoplast;	GO:0030145:manganese ion binding;	-	-
Glyur000621s00034368	2	3.92667	0.0366667	5.34	Glyur000621s00034368	Glyur000621s00034368	DUF21 domain-containing protein At4g14240	GO:0010960:magnesium ion homeostasis;	GO:0016020:membrane;	-	K16302	-
Glyur003629s00038079	2	5.98333	0	2.41	Glyur003629s00038079	Glyur003629s00038079	-	-	-	-	-	-
Glyur000597s00020316	2	1.76333	0.14	1.25	Glyur000597s00020316	Glyur000597s00020316	-	-	-	-	-	-
Glyur002601s00039505	2	5.19	0.38	3.03667	Glyur002601s00039505	Glyur002601s00039505	Heat shock cognate 70 kDa protein	-	-	GO:0005524:ATP binding;GO:0140662:ATP-dependent protein folding chaperone;	K03283	ko03040 Spliceosome;ko04141 Protein processing in endoplasmic reticulum;ko04144 Endocytosis;;
Glyur001395s00031215	2	4.19667	1.07667	3.05667	Glyur001395s00031215	Glyur001395s00031215	Transcription factor MYB88	GO:0009553:embryo sac development;GO:0010052:guard cell differentiation;GO:0010235:guard mother cell cytokinesis;GO:0010444:guard mother cell differentiation;GO:0048527:lateral root development;GO:0009554:megasporogenesis;GO:0050891:multicellular organismal-level water homeostasis;GO:1901333:positive regulation of lateral root development;GO:1901002:positive regulation of response to salt stress;…	GO:0005634:nucleus;	GO:0003700:DNA-binding transcription factor activity;GO:0000981:DNA-binding transcription factor activity, RNA polymerase II-specific;GO:0000978:RNA polymerase II cis-regulatory region sequence-specific DNA binding;GO:0043565:sequence-specific DNA binding;	K09422	-
Glyur000009s00001496	2	25.58	3.16333	23.8533	Glyur000009s00001496	Glyur000009s00001496	-	-	-	-	-	-
Glyur002188s00037694	2	31.0133	8.78	20.4067	Glyur002188s00037694	Glyur002188s00037694	F-box/kelch-repeat protein At1g22040	-	-	-	-	-
Glyur000102s00010966	2	8.46667	2.50667	5.16	Glyur000102s00010966	Glyur000102s00010966	Calcium-transporting ATPase 8, plasma membrane-type	GO:0009624:response to nematode;	GO:0043231:intracellular membrane-bounded organelle;GO:0005886:plasma membrane;GO:0009506:plasmodesma;GO:0009536:plastid;	GO:0005524:ATP binding;GO:0016887:ATP hydrolysis activity;GO:0019829:ATPase-coupled monoatomic cation transmembrane transporter activity;GO:0005516:calmodulin binding;GO:0046872:metal ion binding;GO:0005388:P-type calcium transporter activity;GO:0043621:protein self-association;	K01537	-
Glyur001030s00028195	2	12.6033	4.25333	9.46	Glyur001030s00028195	Glyur001030s00028195	Probable LRR receptor-like serine/threonine-protein kinase IRK	GO:0006468:protein phosphorylation;GO:0051302:regulation of cell division;GO:0048364:root development;	GO:0005886:plasma membrane;	GO:0005524:ATP binding;GO:0106310:protein serine kinase activity;GO:0004674:protein serine/threonine kinase activity;	-	-
Glyur001288s00028002	2	12.1633	3.42667	7.92333	Glyur001288s00028002	Glyur001288s00028002	-	-	-	-	-	-
Glyur001069s00022460	2	17.6767	5.50333	10.5833	Glyur001069s00022460	Glyur001069s00022460	Probable receptor-like serine/threonine-protein kinase At4g34500	GO:0006468:protein phosphorylation;	GO:0005886:plasma membrane;	GO:0005524:ATP binding;GO:0106310:protein serine kinase activity;GO:0004674:protein serine/threonine kinase activity;	K04733	-
Glyur000024s00006621	2	7.85	2.78333	4.87	Glyur000024s00006621	Glyur000024s00006621	Probable L-type lectin-domain containing receptor kinase S.5	GO:0042742:defense response to bacterium;GO:0002229:defense response to oomycetes;GO:0006468:protein phosphorylation;	GO:0005886:plasma membrane;	GO:0005524:ATP binding;GO:0030246:carbohydrate binding;GO:0106310:protein serine kinase activity;GO:0004675:transmembrane receptor protein serine/threonine kinase activity;	-	-
Glyur000505s00021223	2	16.2933	4.02667	10.1467	Glyur000505s00021223	Glyur000505s00021223	-	-	-	-	K06001	ko00260 Glycine, serine and threonine metabolism;ko00400 Phenylalanine, tyrosine and tryptophan biosynthesis;ko01100 Metabolic pathways;ko01110 Biosynthesis of secondary metabolites;ko01230 Biosynthesis of amino acids;;
Glyur000699s00025414	2	80.1367	14.8433	57.9133	Glyur000699s00025414	Glyur000699s00025414	-	-	-	-	-	-
Glyur000163s00011089	2	7.47333	0.273333	4.52	Glyur000163s00011089	Glyur000163s00011089	-	-	-	-	-	-
Glyur000973s00026301	2	2.01	0.01	3.00333	Glyur000973s00026301	Glyur000973s00026301	Carbonic anhydrase, chloroplastic	GO:0015976:carbon utilization;	GO:0009570:chloroplast stroma;	GO:0004089:carbonate dehydratase activity;GO:0008270:zinc ion binding;	K01673	ko00910 Nitrogen metabolism;ko01100 Metabolic pathways;;
Glyur000612s00034939	2	1.24667	0	0.663333	Glyur000612s00034939	Glyur000612s00034939	-	-	-	-	-	-
Glyur000235s00019557	2	46.21	4.25	20.9233	Glyur000235s00019557	Glyur000235s00019557	Non-specific lipid-transfer protein 2	GO:0006869:lipid transport;	-	GO:0008289:lipid binding;	-	-
Glyur002844s00045034	2	6.11	0.976667	4.24	Glyur002844s00045034	Glyur002844s00045034	-	-	-	-	-	-
Glyur000183s00013047	2	667.943	86.6133	353.44	Glyur000183s00013047	Glyur000183s00013047	-	-	-	-	-	-
Glyur000524s00019133	2	15.8267	5.68667	10.9967	Glyur000524s00019133	Glyur000524s00019133	Kinesin-like protein KIN-7K, chloroplastic	GO:0007018:microtubule-based movement;	GO:0009507:chloroplast;GO:0005871:kinesin complex;GO:0005874:microtubule;	GO:0005524:ATP binding;GO:0016887:ATP hydrolysis activity;GO:0008017:microtubule binding;GO:0003777:microtubule motor activity;	K11498	ko04814 Motor proteins;;
Glyur000325s00013512	2	11.2867	2.12667	6.04333	Glyur000325s00013512	Glyur000325s00013512	-	-	-	-	-	-
Glyur000026s00001897	2	183.833	41.7467	105.863	Glyur000026s00001897	Glyur000026s00001897	Peroxidase 42	GO:0042744:hydrogen peroxide catabolic process;GO:0006979:response to oxidative stress;GO:0048511:rhythmic process;	GO:0005576:extracellular region;GO:0009505:plant-type cell wall;	GO:0020037:heme binding;GO:0140825:lactoperoxidase activity;GO:0046872:metal ion binding;GO:0004601:peroxidase activity;	K00430	ko00940 Phenylpropanoid biosynthesis;ko01100 Metabolic pathways;ko01110 Biosynthesis of secondary metabolites;;
Glyur000169s00018362	2	346.73	64.43	203.537	Glyur000169s00018362	Glyur000169s00018362	Probable protein phosphatase 2C 25	GO:0009738:abscisic acid-activated signaling pathway;GO:0050832:defense response to fungus;GO:0006470:protein dephosphorylation;GO:0009620:response to fungus;GO:0009611:response to wounding;	GO:0005634:nucleus;GO:0009536:plastid;	GO:0046872:metal ion binding;GO:0017018:myosin phosphatase activity;GO:0004722:protein serine/threonine phosphatase activity;	K17506	-
Glyur000007s00002860	2	3.62333	0.386667	2.47333	Glyur000007s00002860	Glyur000007s00002860	-	-	-	-	K17479	-
Glyur001213s00027161	2	4.61	1.09667	4.04333	Glyur001213s00027161	Glyur001213s00027161	Origin of replication complex subunit 2	GO:0006260:DNA replication;	GO:0005664:nuclear origin of replication recognition complex;GO:0000808:origin recognition complex;	GO:0003688:DNA replication origin binding;	K02604	-
Glyur000036s00004630	2	8.92	1.21	7.82667	Glyur000036s00004630	Glyur000036s00004630	High mobility group B protein 13	-	GO:0005634:nucleus;	GO:0003677:DNA binding;GO:0003700:DNA-binding transcription factor activity;	K09273	-
Glyur001232s00031534	2	23.5333	2.1	13.0867	Glyur001232s00031534	Glyur001232s00031534	-	-	-	-	-	-
Glyur000280s00015681	2	2.98	0.263333	1.49	Glyur000280s00015681	Glyur000280s00015681	-	-	-	-	-	-
Glyur000221s00012507	2	25.3133	4.24	16.5667	Glyur000221s00012507	Glyur000221s00012507	-	-	-	-	-	-
Glyur000101s00010319	2	9.3	0.473333	7.14	Glyur000101s00010319	Glyur000101s00010319	Auxin-induced protein 15A	GO:0009734:auxin-activated signaling pathway;	-	-	K14488	ko04075 Plant hormone signal transduction;;
Glyur002690s00034713	2	1.21667	0.12	0.933333	Glyur002690s00034713	Glyur002690s00034713	Subtilisin-like protease SBT1.1	GO:0006508:proteolysis;	GO:0031012:extracellular matrix;GO:0005576:extracellular region;	GO:0004252:serine-type endopeptidase activity;	-	-
Glyur001750s00036527	2	1018.88	21.67	631.47	Glyur001750s00036527	Glyur001750s00036527	-	-	-	-	-	-
Glyur000221s00012492	2	3.02667	0.623333	2.44667	Glyur000221s00012492	Glyur000221s00012492	DNA (cytosine-5)-methyltransferase CMT3	GO:0032776:DNA methylation on cytosine;GO:0010216:obsolete negative regulation of gene expression via chromosomal DNA cytosine methylation;	GO:0005634:nucleus;	GO:0003682:chromatin binding;GO:0003886:DNA (cytosine-5-)-methyltransferase activity;GO:0003677:DNA binding;	K00558	ko00270 Cysteine and methionine metabolism;ko01100 Metabolic pathways;;
Glyur000877s00023932	2	6.79	0.12	4.30667	Glyur000877s00023932	Glyur000877s00023932	-	-	-	-	-	-
Glyur000615s00024016	2	3.04667	0.296667	1.47333	Glyur000615s00024016	Glyur000615s00024016	Protein QUIRKY	GO:0099402:plant organ development;GO:0009911:positive regulation of flower development;	GO:0005829:cytosol;GO:0016020:membrane;GO:0009506:plasmodesma;	-	-	-
Glyur000418s00021348	2	19.0533	4.77	13.3333	Glyur000418s00021348	Glyur000418s00021348	-	-	-	-	K07195	-
Glyur000148s00009045	2	6.79667	0	5.79	Glyur000148s00009045	Glyur000148s00009045	-	-	-	-	-	-
Glyur000314s00018005	2	3.80333	0.693333	2.75333	Glyur000314s00018005	Glyur000314s00018005	Expansin-B3	GO:0071555:cell wall organization;GO:0019953:sexual reproduction;GO:0006949:syncytium formation;	GO:0005576:extracellular region;GO:0016020:membrane;GO:0009506:plasmodesma;	-	-	-
Glyur000124s00011962	2	13.5367	2.48333	8.28	Glyur000124s00011962	Glyur000124s00011962	-	-	-	-	-	-
Glyur000139s00009275	2	1.69333	0.163333	0.866667	Glyur000139s00009275	Glyur000139s00009275	Xylan O-acetyltransferase 1	GO:0045893:positive regulation of DNA-templated transcription;GO:0009409:response to cold;GO:0050826:response to freezing;GO:0045492:xylan biosynthetic process;	GO:0005794:Golgi apparatus;GO:0000139:Golgi membrane;	GO:0016413:O-acetyltransferase activity;GO:1990538:xylan O-acetyltransferase activity;	-	-
Glyur000720s00020698	2	7.81333	1.78667	4.80667	Glyur000720s00020698	Glyur000720s00020698	-	-	-	-	-	-
Glyur000919s00033054	2	7.85	1.24	4.06667	Glyur000919s00033054	Glyur000919s00033054	Eukaryotic translation initiation factor 4G	-	-	GO:0003723:RNA binding;GO:0003743:translation initiation factor activity;	K03260	-
Glyur002306s00034336	2	10.5933	0.826667	4.95333	Glyur002306s00034336	Glyur002306s00034336	TMV resistance protein N	GO:0050832:defense response to fungus;GO:0009626:plant-type hypersensitive response;GO:0007165:signal transduction;	GO:0005737:cytoplasm;	GO:0043531:ADP binding;GO:0005524:ATP binding;GO:0050135:NAD(P)+ nucleosidase activity;GO:0061809:NAD+ nucleotidase, cyclic ADP-ribose generating;	-	-
Glyur000153s00013686	2	7.66667	2.00667	4.84667	Glyur000153s00013686	Glyur000153s00013686	Probable inactive receptor kinase At5g58300	GO:0006468:protein phosphorylation;	GO:0005886:plasma membrane;	GO:0005524:ATP binding;GO:0004672:protein kinase activity;	-	-
Glyur000338s00015568	2	8.16333	1.95333	5.67	Glyur000338s00015568	Glyur000338s00015568	Homeobox-leucine zipper protein ATHB-14	GO:0009955:adaxial/abaxial pattern specification;GO:0030154:cell differentiation;GO:0009855:determination of bilateral symmetry;GO:0080060:integument development;GO:0010014:meristem initiation;GO:0009944:polarity specification of adaxial/abaxial axis;GO:0010072:primary shoot apical meristem specification;	GO:0005634:nucleus;	GO:0003677:DNA binding;GO:0003700:DNA-binding transcription factor activity;GO:0008289:lipid binding;	K09338	-
Glyur001136s00034204	2	5.64333	1.12333	3.09	Glyur001136s00034204	Glyur001136s00034204	Nucleobase-ascorbate transporter 6	GO:0071702:organic substance transport;	GO:0005783:endoplasmic reticulum;GO:0016020:membrane;GO:0009505:plant-type cell wall;GO:0009506:plasmodesma;GO:0005773:vacuole;	GO:0022857:transmembrane transporter activity;	K14611	-
Glyur002426s00035834	2	41.7833	11.66	34.05	Glyur002426s00035834	Glyur002426s00035834	Subtilisin-like protease SBT1.6	GO:0009827:plant-type cell wall modification;GO:0006508:proteolysis;	GO:0005886:plasma membrane;	GO:0004252:serine-type endopeptidase activity;GO:0008236:serine-type peptidase activity;	-	-
Glyur001937s00037267	2	8.99	2.49333	5.84667	Glyur001937s00037267	Glyur001937s00037267	-	-	-	-	K16573	-
Glyur000038s00004473	2	211.293	44.26	131.04	Glyur000038s00004473	Glyur000038s00004473	-	-	-	-	-	-
Glyur000252s00012651	2	6.99667	1.30667	3.55333	Glyur000252s00012651	Glyur000252s00012651	Phosphatidylinositol 4-phosphate 5-kinase 1	GO:0046854:phosphatidylinositol phosphate biosynthetic process;GO:0016310:phosphorylation;	GO:0005886:plasma membrane;	GO:0016308:1-phosphatidylinositol-4-phosphate 5-kinase activity;GO:0051015:actin filament binding;GO:0003785:actin monomer binding;GO:0005524:ATP binding;GO:0016307:obsolete phosphatidylinositol phosphate kinase activity;	K00889	ko00562 Inositol phosphate metabolism;ko01100 Metabolic pathways;ko04070 Phosphatidylinositol signaling system;ko04144 Endocytosis;;
Glyur001423s00035474	2	3.84667	0.0966667	3.74	Glyur001423s00035474	Glyur001423s00035474	-	-	-	-	-	-
Glyur000113s00009438	2	2	0.52	1.38667	Glyur000113s00009438	Glyur000113s00009438	Serine/threonine-protein kinase ATR	GO:0006952:defense response;GO:0000077:DNA damage checkpoint signaling;GO:0006281:DNA repair;GO:0006303:double-strand break repair via nonhomologous end joining;GO:0051321:meiotic cell cycle;GO:0032504:multicellular organism reproduction;GO:0006468:protein phosphorylation;GO:0033044:regulation of chromosome organization;GO:0031347:regulation of defense response;GO:0006282:regulation of DNA repair…	GO:0005634:nucleus;GO:0009506:plasmodesma;	GO:0005524:ATP binding;GO:0106310:protein serine kinase activity;GO:0004674:protein serine/threonine kinase activity;	K06640	-
Glyur000056s00004172	2	881.863	217.86	561.287	Glyur000056s00004172	Glyur000056s00004172	Dormancy-associated protein 1	-	-	-	-	-
Glyur000489s00017498	2	6.22	1.96333	4.20333	Glyur000489s00017498	Glyur000489s00017498	DNA topoisomerase 3-alpha	GO:0006265:DNA topological change;GO:0007059:chromosome segregation;GO:0006281:DNA repair;GO:0051321:meiotic cell cycle;GO:0000278:mitotic cell cycle;GO:0000712:resolution of meiotic recombination intermediates;	GO:0005634:nucleus;GO:0005694:chromosome;	GO:0003677:DNA binding;GO:0003916:DNA topoisomerase activity;GO:0003917:DNA topoisomerase type I (single strand cut, ATP-independent) activity;GO:0008270:zinc ion binding;	K03165	ko03440 Homologous recombination;;
Glyur000153s00013707	2	300.497	110.74	186.487	Glyur000153s00013707	Glyur000153s00013707	CBS domain-containing protein CBSX3, mitochondrial	GO:0045454:cell redox homeostasis;	GO:0005829:cytosol;GO:0005739:mitochondrion;GO:0005886:plasma membrane;	GO:0050897:cobalt ion binding;	-	-
Glyur000083s00006977	2	30.6533	10.6067	20.0067	Glyur000083s00006977	Glyur000083s00006977	Shaggy-related protein kinase alpha	GO:0042538:hyperosmotic salinity response;GO:0009933:meristem structural organization;GO:1901002:positive regulation of response to salt stress;GO:0006468:protein phosphorylation;GO:0009651:response to salt stress;GO:0007165:signal transduction;	GO:0005737:cytoplasm;	GO:0005524:ATP binding;GO:0004672:protein kinase activity;GO:0106310:protein serine kinase activity;GO:0004674:protein serine/threonine kinase activity;	K03083	-
Glyur000203s00012890	2	1.53667	0.22	0.953333	Glyur000203s00012890	Glyur000203s00012890	Linoleate 13S-lipoxygenase 2-1, chloroplastic	GO:0006633:fatty acid biosynthetic process;GO:0010597:green leaf volatile biosynthetic process;GO:0034440:lipid oxidation;GO:0031408:oxylipin biosynthetic process;	GO:0009570:chloroplast stroma;GO:0009534:chloroplast thylakoid;	GO:0016165:linoleate 13S-lipoxygenase activity;GO:0046872:metal ion binding;GO:0016702:oxidoreductase activity, acting on single donors with incorporation of molecular oxygen, incorporation of two atoms of oxygen;	K00454	ko00591 Linoleic acid metabolism;ko00592 alpha-Linolenic acid metabolism;ko01100 Metabolic pathways;ko01110 Biosynthesis of secondary metabolites;;
Glyur000027s00001540	2	8.98667	1.67667	5.23	Glyur000027s00001540	Glyur000027s00001540	Kinesin-like protein KIN-14F	GO:0009060:aerobic respiration;GO:0007018:microtubule-based movement;GO:0007017:microtubule-based process;GO:0009845:seed germination;	GO:0005874:microtubule;GO:0015630:microtubule cytoskeleton;GO:0005739:mitochondrion;	GO:0005524:ATP binding;GO:0008017:microtubule binding;GO:0003777:microtubule motor activity;	K10406	ko04814 Motor proteins;;
Glyur001929s00041466	2	8.95667	2.68667	5.44333	Glyur001929s00041466	Glyur001929s00041466	O-fucosyltransferase 30	GO:0006004:fucose metabolic process;	GO:0005768:endosome;GO:0005794:Golgi apparatus;GO:0005797:Golgi medial cisterna;GO:0016020:membrane;GO:0005802:trans-Golgi network;	GO:0016757:glycosyltransferase activity;	-	-
Glyur000555s00023344	2	4.47667	0.28	5.11333	Glyur000555s00023344	Glyur000555s00023344	Sulfate transporter 3.1	GO:0008272:sulfate transport;	GO:0009507:chloroplast;GO:0005886:plasma membrane;	GO:0008271:secondary active sulfate transmembrane transporter activity;GO:0015116:sulfate transmembrane transporter activity;GO:0015293:symporter activity;	K17471	-
Glyur000665s00020410	2	150.16	47.5367	98.7633	Glyur000665s00020410	Glyur000665s00020410	-	-	-	-	-	-
Glyur000025s00003336	2	3.71667	0.456667	2.05667	Glyur000025s00003336	Glyur000025s00003336	-	-	-	-	-	-
Glyur000026s00001862	2	3.10667	0.266667	2.83667	Glyur000026s00001862	Glyur000026s00001862	-	-	-	-	K19043	-
Glyur000185s00016457	2	0.85	0.143333	0.606667	Glyur000185s00016457	Glyur000185s00016457	PR5-like receptor kinase	GO:0006468:protein phosphorylation;GO:0009620:response to fungus;GO:0006968:cellular defense response;GO:0006952:defense response;GO:0006071:glycerol metabolic process;GO:0045087:innate immune response;GO:0006629:lipid metabolic process;	GO:0016020:membrane;GO:0009506:plasmodesma;GO:0005739:mitochondrion;GO:0005886:plasma membrane;	GO:0005524:ATP binding;GO:0004672:protein kinase activity;GO:0106310:protein serine kinase activity;GO:0004675:transmembrane receptor protein serine/threonine kinase activity;GO:0008889:glycerophosphodiester phosphodiesterase activity;GO:0004674:protein serine/threonine kinase activity;	K04733	-
Glyur001992s00038070	2	3.24	0.463333	3.78	Glyur001992s00038070	Glyur001992s00038070	Probably inactive leucine-rich repeat receptor-like protein kinase IMK2	GO:0006468:protein phosphorylation;	GO:0009505:plant-type cell wall;GO:0005886:plasma membrane;GO:0009506:plasmodesma;	GO:0005524:ATP binding;GO:0004672:protein kinase activity;	-	-
Glyur000332s00014989	2	5.17	0.676667	2.76	Glyur000332s00014989	Glyur000332s00014989	Probable beta-D-xylosidase 7	GO:0031222:arabinan catabolic process;GO:0045493:xylan catabolic process;	GO:0048046:apoplast;GO:0009507:chloroplast;GO:0005739:mitochondrion;GO:0009505:plant-type cell wall;GO:0009506:plasmodesma;	GO:0046556:alpha-L-arabinofuranosidase activity;GO:0009044:xylan 1,4-beta-xylosidase activity;	-	-
Glyur000289s00018727	2	14.9	0.746667	7.23667	Glyur000289s00018727	Glyur000289s00018727	Beta-glucosidase 13	GO:0005975:carbohydrate metabolic process;	-	GO:0033907:beta-D-fucosidase activity;GO:0004565:beta-galactosidase activity;GO:0008422:beta-glucosidase activity;GO:0102483:scopolin beta-glucosidase activity;	K01188	ko00460 Cyanoamino acid metabolism;ko00500 Starch and sucrose metabolism;ko00999 Biosynthesis of various plant secondary metabolites;ko01100 Metabolic pathways;ko01110 Biosynthesis of secondary metabolites;;
Glyur000071s00005276	2	23.92	6.34333	16.87	Glyur000071s00005276	Glyur000071s00005276	Glutaredoxin-C9	GO:0009867:jasmonic acid mediated signaling pathway;GO:0000122:negative regulation of transcription by RNA polymerase II;GO:0009751:response to salicylic acid;GO:0009863:salicylic acid mediated signaling pathway;	GO:0005737:cytoplasm;GO:0005634:nucleus;	-	-	-
Glyur001539s00042744	2	9.25	2.63	7.63	Glyur001539s00042744	Glyur001539s00042744	Alpha-xylosidase 1	GO:0071555:cell wall organization;GO:0046686:response to cadmium ion;GO:0045493:xylan catabolic process;GO:0010411:xyloglucan metabolic process;	GO:0048046:apoplast;GO:0005739:mitochondrion;GO:0009505:plant-type cell wall;GO:0009506:plasmodesma;	GO:0061634:alpha-D-xyloside xylohydrolase;GO:0046556:alpha-L-arabinofuranosidase activity;GO:0030246:carbohydrate binding;GO:0004553:hydrolase activity, hydrolyzing O-glycosyl compounds;GO:0009044:xylan 1,4-beta-xylosidase activity;GO:0080176:xyloglucan 1,6-alpha-xylosidase activity;	K15925	-
Glyur000002s00000359	2	1.02333	0.15	0.496667	Glyur000002s00000359	Glyur000002s00000359	Probable leucine-rich repeat receptor-like protein kinase At1g68400	GO:0006468:protein phosphorylation;	GO:0005886:plasma membrane;	GO:0005524:ATP binding;GO:0106310:protein serine kinase activity;GO:0004674:protein serine/threonine kinase activity;	-	-
Glyur000086s00011519	2	4.07	0.27	1.89333	Glyur000086s00011519	Glyur000086s00011519	Probable inactive receptor-like protein kinase At3g56050	GO:0006468:protein phosphorylation;	GO:0005886:plasma membrane;	GO:0005524:ATP binding;GO:0004672:protein kinase activity;	-	-
Glyur004892s00040930	2	2.47667	0.503333	1.33	Glyur004892s00040930	Glyur004892s00040930	ABC transporter C family member 4	GO:0009624:response to nematode;GO:0009414:response to water deprivation;GO:0009611:response to wounding;GO:0010118:stomatal movement;GO:0055085:transmembrane transport;	GO:0005829:cytosol;GO:0005794:Golgi apparatus;GO:0016020:membrane;GO:0000325:plant-type vacuole;GO:0005886:plasma membrane;GO:0009506:plasmodesma;GO:0005774:vacuolar membrane;GO:0005773:vacuole;	GO:0008559:ABC-type xenobiotic transporter activity;GO:0005524:ATP binding;GO:0016887:ATP hydrolysis activity;GO:0042626:ATPase-coupled transmembrane transporter activity;	-	-
Glyur000297s00023380	2	21.0867	6.01	19.5433	Glyur000297s00023380	Glyur000297s00023380	-	-	-	-	K11699	-
Glyur000037s00002669	2	4.09	0.363333	3.4	Glyur000037s00002669	Glyur000037s00002669	G2/mitotic-specific cyclin-1	GO:0051301:cell division;GO:0044772:mitotic cell cycle phase transition;	-	GO:0016538:cyclin-dependent protein serine/threonine kinase regulator activity;	K05868	-
Glyur002705s00034737	2	12.0133	2.65667	13.8467	Glyur002705s00034737	Glyur002705s00034737	-	-	-	-	-	-
Glyur001571s00028313	2	2.03667	0.68	1.83667	Glyur001571s00028313	Glyur001571s00028313	Kinesin-like protein KIN-14I	GO:0007018:microtubule-based movement;GO:0007017:microtubule-based process;	GO:0005874:microtubule;GO:0015630:microtubule cytoskeleton;	GO:0005524:ATP binding;GO:0008017:microtubule binding;GO:0003777:microtubule motor activity;	K10406	ko04814 Motor proteins;;
Glyur000471s00019767	2	14.89	4.41333	8.59667	Glyur000471s00019767	Glyur000471s00019767	Non-specific lipid transfer protein GPI-anchored 5	GO:0050832:defense response to fungus;GO:0006869:lipid transport;GO:0140426:pathogen-associated molecular pattern receptor signaling pathway;GO:0002237:response to molecule of bacterial origin;GO:0002240:response to molecule of oomycetes origin;GO:0009624:response to nematode;	GO:0005829:cytosol;GO:0005886:plasma membrane;	GO:0008289:lipid binding;	-	-
Glyur000879s00025355	2	3.42667	0.386667	2.28667	Glyur000879s00025355	Glyur000879s00025355	-	-	-	-	-	-
Glyur000948s00036428	2	53.8833	19.58	33.8533	Glyur000948s00036428	Glyur000948s00036428	Protein INVOLVED IN DE NOVO 2	GO:0006306:DNA methylation;GO:0080188:gene silencing by RNA-directed DNA methylation;GO:0010569:regulation of double-strand break repair via homologous recombination;GO:0046686:response to cadmium ion;	-	GO:0003723:RNA binding;	-	-
Glyur000994s00025823	2	4.81333	1.62667	3.36333	Glyur000994s00025823	Glyur000994s00025823	Katanin p80 WD40 repeat-containing subunit B1 homolog KTN80.2	GO:0007019:microtubule depolymerization;GO:0051013:microtubule severing;GO:0051510:regulation of unidimensional cell growth;GO:0009737:response to abscisic acid;GO:0009651:response to salt stress;	GO:0080008:Cul4-RING E3 ubiquitin ligase complex;GO:0005737:cytoplasm;GO:0008352:katanin complex;GO:0005874:microtubule;GO:0015630:microtubule cytoskeleton;	GO:0008017:microtubule binding;	K18643	-
Glyur001471s00032844	2	1.70667	0	1.63333	Glyur001471s00032844	Glyur001471s00032844	Pentatricopeptide repeat-containing protein At5g40400	-	-	-	-	-
Glyur001518s00034894	2	2.62	0.353333	1.44333	Glyur001518s00034894	Glyur001518s00034894	Probable inactive leucine-rich repeat receptor-like protein kinase At3g03770	GO:0046777:protein autophosphorylation;	GO:0005886:plasma membrane;	GO:0005524:ATP binding;GO:0004672:protein kinase activity;	-	-
Glyur000661s00022632	2	9.77667	1.9	5.27	Glyur000661s00022632	Glyur000661s00022632	-	-	-	-	-	-
Glyur000011s00000695	2	17.2167	5.43333	11.3267	Glyur000011s00000695	Glyur000011s00000695	-	-	-	-	-	-
Glyur000400s00020170	2	6.55667	1.63667	5.29	Glyur000400s00020170	Glyur000400s00020170	Dof zinc finger protein PBF	-	GO:0005634:nucleus;	GO:0003677:DNA binding;GO:0003700:DNA-binding transcription factor activity;GO:0046872:metal ion binding;	-	-
Glyur000314s00018007	2	13.0367	2.26	7.95	Glyur000314s00018007	Glyur000314s00018007	Expansin-A16	GO:0009664:plant-type cell wall organization;GO:0006949:syncytium formation;	GO:0005576:extracellular region;GO:0016020:membrane;	-	-	-
Glyur001287s00026987	2	34.3033	11.2333	20.81	Glyur001287s00026987	Glyur001287s00026987	-	-	-	-	K05906	ko00900 Terpenoid backbone biosynthesis;ko01110 Biosynthesis of secondary metabolites;;
Glyur002243s00038746	2	108.76	37.7	72.8733	Glyur002243s00038746	Glyur002243s00038746	Guanylate kinase 2	GO:0048229:gametophyte development;GO:0016310:phosphorylation;GO:0048638:regulation of developmental growth;	GO:0005829:cytosol;	GO:0005524:ATP binding;GO:0004385:guanylate kinase activity;	K00942	ko00230 Purine metabolism;ko01100 Metabolic pathways;ko01232 Nucleotide metabolism;;
Glyur000177s00010890	2	3.25	0.796667	1.82667	Glyur000177s00010890	Glyur000177s00010890	-	-	-	-	-	-
Glyur000033s00008628	2	6.40667	1.03	5.99667	Glyur000033s00008628	Glyur000033s00008628	Probable pectate lyase 1	GO:0045490:pectin catabolic process;	-	GO:0046872:metal ion binding;GO:0030570:pectate lyase activity;	K01728	ko00040 Pentose and glucuronate interconversions;ko01100 Metabolic pathways;;
Glyur000043s00003832	2	7.5	2.73667	4.80667	Glyur000043s00003832	Glyur000043s00003832	-	-	-	-	-	-
Glyur000359s00016721	2	268.777	73.7733	176.16	Glyur000359s00016721	Glyur000359s00016721	-	-	-	-	K11982	-
Glyur000771s00029726	2	6.39333	0.923333	3.79667	Glyur000771s00029726	Glyur000771s00029726	AP2-like ethylene-responsive transcription factor CRL5	GO:0048830:adventitious root development;GO:0080037:negative regulation of cytokinin-activated signaling pathway;	GO:0005634:nucleus;	GO:0003677:DNA binding;GO:0003700:DNA-binding transcription factor activity;	K09285	-
Glyur000117s00007643	2	19.8167	3.33333	11.1467	Glyur000117s00007643	Glyur000117s00007643	-	-	-	-	-	-
Glyur000162s00009921	2	6.35667	2.05	4.42667	Glyur000162s00009921	Glyur000162s00009921	Pentatricopeptide repeat-containing protein At4g31850, chloroplastic	GO:0032544:plastid translation;GO:0043489:RNA stabilization;GO:0006412:translation;	GO:0009507:chloroplast;	GO:0003729:mRNA binding;	-	-
Glyur000019s00002154	2	9.68	3.35	6.86333	Glyur000019s00002154	Glyur000019s00002154	AP2-like ethylene-responsive transcription factor At2g41710	GO:0009873:ethylene-activated signaling pathway;	GO:0005634:nucleus;	GO:0003677:DNA binding;GO:0003700:DNA-binding transcription factor activity;	K09285	-
Glyur000027s00001598	2	17.4967	2.86667	12.0633	Glyur000027s00001598	Glyur000027s00001598	Histone H4 variant TH011	GO:0006334:nucleosome assembly;	GO:0000786:nucleosome;GO:0005634:nucleus;	GO:0003677:DNA binding;GO:0046982:protein heterodimerization activity;GO:0030527:structural constituent of chromatin;	K11254	-
Glyur000175s00012069	2	3.15667	0.04	3.16	Glyur000175s00012069	Glyur000175s00012069	-	-	-	-	-	-
Glyur000149s00009558	2	2.74	0.283333	2.20333	Glyur000149s00009558	Glyur000149s00009558	-	-	-	-	-	-
Glyur000136s00007947	2	21.1767	4.45	13.65	Glyur000136s00007947	Glyur000136s00007947	-	-	-	-	-	-
Glyur000008s00001294	2	3.24667	0.466667	1.79	Glyur000008s00001294	Glyur000008s00001294	Type IV inositol polyphosphate 5-phosphatase 7	GO:0071472:cellular response to salt stress;GO:0046855:obsolete inositol phosphate dephosphorylation;GO:0010305:leaf vascular tissue pattern formation;GO:0046856:phosphatidylinositol dephosphorylation;GO:2000377:regulation of reactive oxygen species metabolic process;	GO:0005634:nucleus;GO:0005886:plasma membrane;	GO:0004445:inositol-polyphosphate 5-phosphatase activity;GO:0034485:phosphatidylinositol-3,4,5-trisphosphate 5-phosphatase activity;GO:0004439:phosphatidylinositol-4,5-bisphosphate 5-phosphatase activity;	-	-
Glyur001471s00032846	2	1.43333	0	1.73333	Glyur001471s00032846	Glyur001471s00032846	-	-	-	-	K08241	ko00592 alpha-Linolenic acid metabolism;ko01110 Biosynthesis of secondary metabolites;;
Glyur000355s00013945	2	1.21	0.186667	0.906667	Glyur000355s00013945	Glyur000355s00013945	ATP-dependent DNA helicase Q-like 5	GO:0042631:cellular response to water deprivation;GO:0032508:DNA duplex unwinding;GO:0006310:DNA recombination;GO:0006281:DNA repair;GO:0006268:DNA unwinding involved in DNA replication;GO:0000724:double-strand break repair via homologous recombination;	GO:0005694:chromosome;GO:0005737:cytoplasm;GO:0005634:nucleus;	GO:0043138:3'-5' DNA helicase activity;GO:0005524:ATP binding;GO:0016887:ATP hydrolysis activity;GO:0009378:four-way junction helicase activity;GO:0003676:nucleic acid binding;	K10730	-
Glyur000594s00025968	2	6.09667	0	3.71333	Glyur000594s00025968	Glyur000594s00025968	-	-	-	-	-	-
Glyur001943s00040961	2	2.97333	0.03	1.26333	Glyur001943s00040961	Glyur001943s00040961	-	-	-	-	K12603	ko03018 RNA degradation;;
Glyur001311s00029222	2	2.61	0.196667	1.68667	Glyur001311s00029222	Glyur001311s00029222	-	-	-	-	-	-
Glyur000348s00020029	2	6.02333	1	5.05	Glyur000348s00020029	Glyur000348s00020029	-	-	-	-	-	-
Glyur001225s00041026	2	138.94	42.5633	106.907	Glyur001225s00041026	Glyur001225s00041026	-	-	-	-	-	-
Glyur000390s00023103	2	3.51667	0.416667	2.86333	Glyur000390s00023103	Glyur000390s00023103	UDP-arabinopyranose mutase 1	GO:0071555:cell wall organization;GO:0009832:plant-type cell wall biogenesis;GO:0033356:UDP-L-arabinose metabolic process;	GO:0005829:cytosol;GO:0005794:Golgi apparatus;	GO:0016866:intramolecular transferase activity;GO:0052691:UDP-arabinopyranose mutase activity;	K13379	ko00520 Amino sugar and nucleotide sugar metabolism;ko01100 Metabolic pathways;ko01250 Biosynthesis of nucleotide sugars;;
Glyur000030s00002353	2	13.8433	3.75	7.94333	Glyur000030s00002353	Glyur000030s00002353	Probable galacturonosyltransferase 4	GO:0071555:cell wall organization;GO:0045489:pectin biosynthetic process;	GO:0005794:Golgi apparatus;GO:0000137:Golgi cis cisterna;GO:0000139:Golgi membrane;	GO:0047262:polygalacturonate 4-alpha-galacturonosyltransferase activity;	K13648	ko00520 Amino sugar and nucleotide sugar metabolism;ko01100 Metabolic pathways;;
Glyur000092s00007500	2	15.7767	3.87667	10.28	Glyur000092s00007500	Glyur000092s00007500	-	-	-	-	-	-
Glyur000131s00012985	2	29.7167	8.09667	21.7867	Glyur000131s00012985	Glyur000131s00012985	Protein ASPARTIC PROTEASE IN GUARD CELL 1	GO:0006508:proteolysis;GO:0009737:response to abscisic acid;GO:0009414:response to water deprivation;GO:0009627:systemic acquired resistance;	GO:0005783:endoplasmic reticulum;	GO:0004190:aspartic-type endopeptidase activity;GO:0070001:aspartic-type peptidase activity;GO:0003677:DNA binding;	-	-
Glyur001761s00036825	2	6.94667	1.73	4.31	Glyur001761s00036825	Glyur001761s00036825	Putative disease resistance protein RGA3	GO:0050832:defense response to fungus;	-	GO:0043531:ADP binding;GO:0005524:ATP binding;	K15078	-
Glyur000330s00019517	2	6.84333	0.143333	3.27	Glyur000330s00019517	Glyur000330s00019517	Senescence-associated carboxylesterase 101	GO:0007568:obsolete aging;GO:0050829:defense response to Gram-negative bacterium;GO:0060866:leaf abscission;GO:0016042:lipid catabolic process;GO:0009626:plant-type hypersensitive response;GO:1900426:positive regulation of defense response to bacterium;GO:1902290:positive regulation of defense response to oomycetes;GO:0002230:positive regulation of defense response to virus by host;GO:1900057:pos…	GO:0005737:cytoplasm;GO:0106093:EDS1 disease-resistance complex;GO:0016020:membrane;GO:0005634:nucleus;	GO:0106435:carboxylesterase activity;GO:0052689:carboxylic ester hydrolase activity;	-	-
Glyur000762s00020831	2	3.65667	1.27333	2.33667	Glyur000762s00020831	Glyur000762s00020831	Probable lysine-specific demethylase SE14	GO:0006338:chromatin remodeling;GO:0009908:flower development;GO:0045814:negative regulation of gene expression, epigenetic;GO:0048579:negative regulation of long-day photoperiodism, flowering;	GO:0005634:nucleus;	GO:0032452:histone demethylase activity;GO:0034647:histone H3K4me/H3K4me2/H3K4me3 demethylase activity;GO:0046872:metal ion binding;	K11446	-
Glyur000091s00010537	2	2.83333	0.413333	1.72667	Glyur000091s00010537	Glyur000091s00010537	-	-	-	-	-	-
Glyur002007s00039764	2	6.3	1.2	3.94333	Glyur002007s00039764	Glyur002007s00039764	-	-	-	-	-	-
Glyur000972s00027758	2	12.5367	2.63	9.38667	Glyur000972s00027758	Glyur000972s00027758	-	-	-	-	-	-
Glyur000296s00018759	2	3.53333	0.456667	2.34333	Glyur000296s00018759	Glyur000296s00018759	-	-	-	-	-	-
Glyur000077s00006671	2	5.73333	1.41	5.24667	Glyur000077s00006671	Glyur000077s00006671	Thaumatin-like protein 1	GO:0006952:defense response;GO:0009617:response to bacterium;GO:0009723:response to ethylene;	-	-	-	-
Glyur000117s00007623	2	3.73667	0.733333	2.78333	Glyur000117s00007623	Glyur000117s00007623	Receptor-like protein 4	-	GO:0005768:endosome;GO:0005794:Golgi apparatus;GO:0005886:plasma membrane;GO:0005802:trans-Golgi network;	-	-	-
Glyur000094s00007880	2	10.41	3.41667	12.4167	Glyur000094s00007880	Glyur000094s00007880	Protein tesmin/TSO1-like CXC 4	GO:0006355:regulation of DNA-templated transcription;	GO:0005634:nucleus;	GO:0003700:DNA-binding transcription factor activity;GO:0046872:metal ion binding;	-	-
Glyur000090s00011426	2	1.61667	0.37	1.46333	Glyur000090s00011426	Glyur000090s00011426	Kinesin-like protein KIN-14Q	GO:0007018:microtubule-based movement;GO:0007017:microtubule-based process;	GO:0005874:microtubule;GO:0015630:microtubule cytoskeleton;	GO:0005524:ATP binding;GO:0008017:microtubule binding;GO:0003777:microtubule motor activity;	K10406	ko04814 Motor proteins;;
Glyur003111s00038647	2	38.8933	9.53667	35.7167	Glyur003111s00038647	Glyur003111s00038647	Cysteine synthase	GO:0006535:cysteine biosynthetic process from serine;	GO:0005737:cytoplasm;	GO:0047458:beta-pyrazolylalanine synthase activity;GO:0004124:cysteine synthase activity;GO:0050461:L-mimosine synthase activity;GO:0050234:pyrazolylalanine synthase activity;	K01738	ko00270 Cysteine and methionine metabolism;ko00920 Sulfur metabolism;ko01100 Metabolic pathways;ko01110 Biosynthesis of secondary metabolites;ko01200 Carbon metabolism;ko01230 Biosynthesis of amino acids;;
Glyur000842s00023847	2	25.8767	8.88	18.2133	Glyur000842s00023847	Glyur000842s00023847	Ankyrin repeat-containing protein At5g02620	GO:0035304:regulation of protein dephosphorylation;	GO:0005783:endoplasmic reticulum;GO:0005886:plasma membrane;	GO:0008157:protein phosphatase 1 binding;GO:0019888:protein phosphatase regulator activity;	-	-
Glyur000010s00000988	2	45.0333	15.8467	36.69	Glyur000010s00000988	Glyur000010s00000988	-	-	-	-	-	-
Glyur000020s00001834	2	1.25	0.0533333	0.643333	Glyur000020s00001834	Glyur000020s00001834	Putative pentatricopeptide repeat-containing protein At1g74400	GO:0009451:RNA modification;	-	GO:0003723:RNA binding;	-	-
Glyur000104s00006032	2	15.5967	3.74	18.76	Glyur000104s00006032	Glyur000104s00006032	Borneol dehydrogenase, mitochondrial	GO:0016114:terpenoid biosynthetic process;	GO:0005739:mitochondrion;	GO:0016491:oxidoreductase activity;	-	-
Glyur000334s00019202	2	15.2567	3.95	10.7933	Glyur000334s00019202	Glyur000334s00019202	-	-	-	-	-	-
Glyur002507s00039322	2	3.8	0	2.74	Glyur002507s00039322	Glyur002507s00039322	-	-	-	-	-	-
Glyur000521s00021478	2	5.76	0.93	4.55	Glyur000521s00021478	Glyur000521s00021478	-	-	-	-	K08851	-
Glyur002155s00036295	2	1.3	0	1.25667	Glyur002155s00036295	Glyur002155s00036295	-	-	-	-	-	-
Glyur000121s00009684	2	3.11	0.743333	2.00667	Glyur000121s00009684	Glyur000121s00009684	-	-	-	-	-	-
Glyur003405s00042630	2	15.3867	4.44667	9.11	Glyur003405s00042630	Glyur003405s00042630	HVA22-like protein c	GO:0042538:hyperosmotic salinity response;GO:0009737:response to abscisic acid;GO:0009414:response to water deprivation;	GO:0016020:membrane;GO:0009506:plasmodesma;	-	K17279	-
Glyur000447s00016651	2	21.0233	5.42333	12.9167	Glyur000447s00016651	Glyur000447s00016651	-	-	-	-	K12456	ko04120 Ubiquitin mediated proteolysis;;
Glyur000050s00005706	2	5.18667	1.65667	3.10333	Glyur000050s00005706	Glyur000050s00005706	-	-	-	-	K13447	ko04016 MAPK signaling pathway - plant;ko04626 Plant-pathogen interaction;;
Glyur000511s00022056	2	2.77333	0.406667	1.83667	Glyur000511s00022056	Glyur000511s00022056	-	-	-	-	-	-
Glyur000162s00009918	2	7.87667	1.45667	5.60333	Glyur000162s00009918	Glyur000162s00009918	Early nodulin-like protein 1	-	GO:0005886:plasma membrane;GO:0009506:plasmodesma;GO:0099503:secretory vesicle;GO:0005773:vacuole;	GO:0009055:electron transfer activity;	-	-
Glyur001709s00034629	2	12.23	2.93667	7.22333	Glyur001709s00034629	Glyur001709s00034629	Calcium-dependent mitochondrial ATP-magnesium/phosphate carrier protein 2	GO:0015866:ADP transport;GO:0080121:AMP transport;GO:0015867:ATP transport;GO:0070588:calcium ion transmembrane transport;GO:0035435:phosphate ion transmembrane transport;	GO:0005743:mitochondrial inner membrane;GO:0005739:mitochondrion;	GO:0015217:ADP transmembrane transporter activity;GO:0080122:AMP transmembrane transporter activity;GO:0005347:ATP transmembrane transporter activity;GO:0005509:calcium ion binding;GO:0015085:calcium ion transmembrane transporter activity;GO:0015114:phosphate ion transmembrane transporter activity;	K14684	-
Glyur000001s00000156	2	13.0867	2.05333	8.68667	Glyur000001s00000156	Glyur000001s00000156	Bifunctional 3-dehydroquinate dehydratase/shikimate dehydrogenase, chloroplastic	GO:0008652:amino acid biosynthetic process;GO:0009073:aromatic amino acid family biosynthetic process;GO:0009423:chorismate biosynthetic process;GO:0009793:embryo development ending in seed dormancy;GO:0019632:shikimate metabolic process;	GO:0009507:chloroplast;GO:0009570:chloroplast stroma;	GO:0003855:3-dehydroquinate dehydratase activity;GO:0050661:NADP binding;GO:0004764:shikimate 3-dehydrogenase (NADP+) activity;	K13832	ko00400 Phenylalanine, tyrosine and tryptophan biosynthesis;ko00999 Biosynthesis of various plant secondary metabolites;ko01100 Metabolic pathways;ko01110 Biosynthesis of secondary metabolites;ko01230 Biosynthesis of amino acids;;
Glyur001575s00033025	2	4.74667	0.75	2.49333	Glyur001575s00033025	Glyur001575s00033025	Mannan endo-1,4-beta-mannosidase 6	GO:0071704:organic substance metabolic process;GO:0009845:seed germination;	GO:0005576:extracellular region;	GO:0016985:mannan endo-1,4-beta-mannosidase activity;	K19355	ko00051 Fructose and mannose metabolism;ko01100 Metabolic pathways;;
Glyur000341s00020130	2	2.86333	0.456667	2.07333	Glyur000341s00020130	Glyur000341s00020130	E3 ubiquitin-protein ligase Os04g0590900	GO:0016567:protein ubiquitination;	GO:0016020:membrane;	GO:0046872:metal ion binding;GO:0004842:ubiquitin-protein transferase activity;	K19041	-
Glyur000291s00016227	2	5.85667	1.7	3.38667	Glyur000291s00016227	Glyur000291s00016227	Probable xyloglucan glycosyltransferase 5	GO:0071555:cell wall organization;GO:0099402:plant organ development;GO:0048868:pollen tube development;	GO:0005794:Golgi apparatus;GO:0000139:Golgi membrane;	GO:0016757:glycosyltransferase activity;GO:0042803:protein homodimerization activity;	-	-
Glyur000157s00015849	2	98.2633	33.2067	69.1367	Glyur000157s00015849	Glyur000157s00015849	-	-	-	-	-	-
Glyur000177s00010917	2	7.30667	1.70667	4.26667	Glyur000177s00010917	Glyur000177s00010917	-	-	-	-	-	-
Glyur000174s00018471	2	11.74	3.34	10.1533	Glyur000174s00018471	Glyur000174s00018471	-	-	-	-	-	-
Glyur000041s00007121	2	2.65333	0.356667	1.80333	Glyur000041s00007121	Glyur000041s00007121	Cyclin-A2-4	GO:0051301:cell division;GO:0044772:mitotic cell cycle phase transition;GO:0000079:regulation of cyclin-dependent protein serine/threonine kinase activity;GO:0010389:regulation of G2/M transition of mitotic cell cycle;GO:0010374:stomatal complex development;	GO:0000307:cyclin-dependent protein kinase holoenzyme complex;GO:0005737:cytoplasm;GO:0005634:nucleus;	GO:0016538:cyclin-dependent protein serine/threonine kinase regulator activity;	K06627	-
Glyur000563s00023592	2	3.12667	0.77	2.26	Glyur000563s00023592	Glyur000563s00023592	Receptor-like kinase TMK3	GO:0009555:pollen development;GO:0006468:protein phosphorylation;	GO:0009505:plant-type cell wall;GO:0005886:plasma membrane;GO:0009506:plasmodesma;	GO:0005524:ATP binding;GO:0106310:protein serine kinase activity;GO:0004674:protein serine/threonine kinase activity;	-	-
Glyur000961s00028335	2	3.37	0.27	1.58667	Glyur000961s00028335	Glyur000961s00028335	Germin-like protein subfamily 1 member 1	-	GO:0048046:apoplast;	GO:0030145:manganese ion binding;	-	-
Glyur000087s00008545	2	5.10333	1.80667	4.22333	Glyur000087s00008545	Glyur000087s00008545	DNA polymerase alpha catalytic subunit	GO:0006273:lagging strand elongation;GO:0006272:leading strand elongation;GO:0009965:leaf morphogenesis;GO:1902975:mitotic DNA replication initiation;	GO:0005658:alpha DNA polymerase:primase complex;	GO:0003682:chromatin binding;GO:0003896:DNA primase activity;GO:0003688:DNA replication origin binding;GO:0003887:DNA-directed DNA polymerase activity;GO:0046872:metal ion binding;GO:0000166:nucleotide binding;GO:0003697:single-stranded DNA binding;	K02320	ko03030 DNA replication;;
Glyur000205s00012952	2	22.16	7.48667	15.66	Glyur000205s00012952	Glyur000205s00012952	Serine carboxypeptidase-like 35	GO:0006508:proteolysis;	GO:0005576:extracellular region;	GO:0004185:serine-type carboxypeptidase activity;	K16297	-
Glyur001593s00034417	2	3.17667	0.423333	2.28	Glyur001593s00034417	Glyur001593s00034417	-	-	-	-	-	-
Glyur001681s00028855	2	4.65	0	2.00667	Glyur001681s00028855	Glyur001681s00028855	-	-	-	-	-	-
Glyur005606s00042385	2	2.96333	0.833333	2.4	Glyur005606s00042385	Glyur005606s00042385	-	-	-	-	-	-
Glyur000062s00005497	2	2.28333	0.176667	1.01333	Glyur000062s00005497	Glyur000062s00005497	Galactan beta-1,4-galactosyltransferase GALS2	GO:0042546:cell wall biogenesis;GO:0071555:cell wall organization;	GO:0005737:cytoplasm;GO:0000139:Golgi membrane;GO:0005773:vacuole;	GO:0016757:glycosyltransferase activity;	-	-
Glyur001223s00024747	2	97.5367	24.0867	57.3867	Glyur001223s00024747	Glyur001223s00024747	-	-	-	-	K19041	-
Glyur000004s00000457	2	6.50333	1.71333	4.26667	Glyur000004s00000457	Glyur000004s00000457	-	-	-	-	-	-
Glyur003247s00040997	2	2.30667	0.263333	1.24667	Glyur003247s00040997	Glyur003247s00040997	-	-	-	-	-	-
Glyur000054s00005340	2	3.75	0.99	2.42	Glyur000054s00005340	Glyur000054s00005340	Myosin-6	GO:0007015:actin filament organization;GO:0048767:root hair elongation;GO:0030050:vesicle transport along actin filament;	GO:0015629:actin cytoskeleton;GO:0005737:cytoplasm;GO:0016459:myosin complex;GO:0031982:vesicle;	GO:0051015:actin filament binding;GO:0005524:ATP binding;GO:0005516:calmodulin binding;GO:0000146:microfilament motor activity;	K10357	ko04814 Motor proteins;;
Glyur000058s00006143	2	7.79333	0.736667	3.99	Glyur000058s00006143	Glyur000058s00006143	-	-	-	-	-	-
Glyur000038s00004458	2	1.76333	0.256667	1.21667	Glyur000038s00004458	Glyur000038s00004458	Cell division control protein 6 homolog B	GO:0051301:cell division;GO:0006270:DNA replication initiation;GO:0033314:mitotic DNA replication checkpoint signaling;	GO:0005634:nucleus;	GO:0003688:DNA replication origin binding;	K02213	-
Glyur000042s00005083	2	0.993333	0.0833333	0.78	Glyur000042s00005083	Glyur000042s00005083	-	-	-	-	-	-
Glyur000133s00010371	2	3.12333	0.736667	2.76667	Glyur000133s00010371	Glyur000133s00010371	Protein CYPRO4	-	GO:0005737:cytoplasm;GO:0005635:nuclear envelope;	-	-	-
Glyur000864s00030247	2	2.34667	0.33	2.16667	Glyur000864s00030247	Glyur000864s00030247	Rop guanine nucleotide exchange factor 7	GO:0009664:plant-type cell wall organization;	GO:0005829:cytosol;GO:0005886:plasma membrane;	GO:0005085:guanyl-nucleotide exchange factor activity;	-	-
Glyur000153s00013689	2	10.8267	3.41333	7.01333	Glyur000153s00013689	Glyur000153s00013689	Root phototropism protein 2	GO:0009904:chloroplast accumulation movement;GO:0009638:phototropism;GO:0016567:protein ubiquitination;GO:0007165:signal transduction;	GO:0005737:cytoplasm;GO:0005634:nucleus;GO:0005777:peroxisome;	-	-	-
Glyur005820s00040145	2	6.72	0.986667	3.64333	Glyur005820s00040145	Glyur005820s00040145	-	-	-	-	K17592	-
Glyur000037s00002662	2	35.75	4.28333	23.6633	Glyur000037s00002662	Glyur000037s00002662	Probable serine/threonine-protein kinase CST	GO:0060862:negative regulation of floral organ abscission;GO:0006468:protein phosphorylation;	GO:0005634:nucleus;GO:0005886:plasma membrane;	GO:0005524:ATP binding;GO:0106310:protein serine kinase activity;GO:0004674:protein serine/threonine kinase activity;	K04733	-
Glyur000045s00009978	2	6.64	1.64667	3.89	Glyur000045s00009978	Glyur000045s00009978	-	-	-	-	-	-
Glyur000731s00024688	2	14.6433	3.72667	11.71	Glyur000731s00024688	Glyur000731s00024688	Serine carboxypeptidase-like 48	GO:0006508:proteolysis;	GO:0005576:extracellular region;GO:0005773:vacuole;	GO:0004185:serine-type carboxypeptidase activity;	K16298	-
Glyur000447s00016641	2	1.21667	0.113333	0.623333	Glyur000447s00016641	Glyur000447s00016641	Pectin acetylesterase 12	GO:0071555:cell wall organization;	GO:0005576:extracellular region;GO:0009505:plant-type cell wall;	GO:0052793:pectin acetylesterase activity;	-	-
Glyur000854s00021818	2	12.4133	3.82333	13.49	Glyur000854s00021818	Glyur000854s00021818	-	-	-	-	-	-
Glyur000088s00007693	2	4.05333	1.24	3.60667	Glyur000088s00007693	Glyur000088s00007693	-	-	-	-	-	-
Glyur000464s00022416	2	186.517	59.06	112.593	Glyur000464s00022416	Glyur000464s00022416	F-box protein SKIP2	GO:0031146:SCF-dependent proteasomal ubiquitin-dependent protein catabolic process;	GO:0005737:cytoplasm;GO:0005634:nucleus;GO:0019005:SCF ubiquitin ligase complex;	GO:0004842:ubiquitin-protein transferase activity;	K10273	-
Glyur000309s00018407	2	0.92	0.0566667	0.83	Glyur000309s00018407	Glyur000309s00018407	Probable L-type lectin-domain containing receptor kinase S.7	GO:0042742:defense response to bacterium;GO:0002229:defense response to oomycetes;GO:0006468:protein phosphorylation;	GO:0005886:plasma membrane;	GO:0005524:ATP binding;GO:0030246:carbohydrate binding;GO:0106310:protein serine kinase activity;GO:0004675:transmembrane receptor protein serine/threonine kinase activity;	K04730	-
Glyur000620s00017796	2	4.44	0.746667	4.58667	Glyur000620s00017796	Glyur000620s00017796	Thymidine kinase a	GO:0071897:DNA biosynthetic process;GO:0006302:double-strand break repair;GO:0016310:phosphorylation;GO:0010225:response to UV-C;GO:0046104:thymidine metabolic process;	GO:0005737:cytoplasm;	GO:0005524:ATP binding;GO:0042802:identical protein binding;GO:0046872:metal ion binding;GO:0004797:thymidine kinase activity;	K00857	ko00240 Pyrimidine metabolism;ko01100 Metabolic pathways;ko01232 Nucleotide metabolism;;
Glyur000035s00005025	2	16.0733	4.36333	11.3667	Glyur000035s00005025	Glyur000035s00005025	-	-	-	-	-	-
Glyur002600s00039903	2	4.27333	0.383333	2.55333	Glyur002600s00039903	Glyur002600s00039903	-	-	-	-	K13457	ko04626 Plant-pathogen interaction;;
Glyur000795s00031105	2	25.0933	8.75	16.0833	Glyur000795s00031105	Glyur000795s00031105	Transcription factor bHLH76	GO:0009911:positive regulation of flower development;GO:0006355:regulation of DNA-templated transcription;GO:0009637:response to blue light;	GO:0005634:nucleus;	GO:0003677:DNA binding;GO:0003700:DNA-binding transcription factor activity;GO:0046983:protein dimerization activity;	-	-
Glyur001025s00025606	2	15.3067	2.91667	11.61	Glyur001025s00025606	Glyur001025s00025606	-	-	-	-	-	-
Glyur000008s00001333	2	6.65	1.30333	4.86667	Glyur000008s00001333	Glyur000008s00001333	Serine/threonine-protein kinase WNK1	GO:0007623:circadian rhythm;GO:0035556:intracellular signal transduction;GO:0006468:protein phosphorylation;	GO:0005737:cytoplasm;	GO:0005524:ATP binding;GO:0004672:protein kinase activity;GO:0106310:protein serine kinase activity;GO:0004674:protein serine/threonine kinase activity;	K08867	-
Glyur000719s00020104	2	272.983	89.63	181.657	Glyur000719s00020104	Glyur000719s00020104	Protein EXORDIUM-like 2	GO:0071456:cellular response to hypoxia;	GO:0048046:apoplast;GO:0005615:extracellular space;GO:0005794:Golgi apparatus;GO:0009505:plant-type cell wall;GO:0009506:plasmodesma;GO:0009536:plastid;	-	-	-
Glyur001021s00028015	2	22.33	4.51	19.3533	Glyur001021s00028015	Glyur001021s00028015	Aquaporin PIP2-7	-	GO:0005886:plasma membrane;GO:0009506:plasmodesma;GO:0005773:vacuole;	GO:0003729:mRNA binding;GO:0015250:water channel activity;	K09872	-
Glyur000021s00002694	2	0.703333	0.06	0.36	Glyur000021s00002694	Glyur000021s00002694	-	-	-	-	-	-
Glyur001619s00026434	2	26.7767	6.47667	14.8133	Glyur001619s00026434	Glyur001619s00026434	-	-	-	-	-	-
Glyur000290s00015790	2	21.5367	5.41333	12.4167	Glyur000290s00015790	Glyur000290s00015790	-	-	-	-	-	-
Glyur000124s00011965	2	9.34667	0.756667	7.08	Glyur000124s00011965	Glyur000124s00011965	-	-	-	-	K14484	ko04075 Plant hormone signal transduction;;
Glyur000042s00005085	2	10.1067	2.58333	7.41333	Glyur000042s00005085	Glyur000042s00005085	Probable esterase KAI2	GO:0009704:de-etiolation;GO:0009640:photomorphogenesis;GO:0080167:response to karrikin;	GO:0005829:cytosol;GO:0005634:nucleus;	GO:0016787:hydrolase activity;	-	-
Glyur007388s00045515	2	33.38	10.9	20.32	Glyur007388s00045515	Glyur007388s00045515	Transcription factor TCP22	GO:0006355:regulation of DNA-templated transcription;	GO:0005634:nucleus;	GO:0003700:DNA-binding transcription factor activity;GO:0043565:sequence-specific DNA binding;	-	-
Glyur003088s00036695	2	7.33333	0.95	3.84667	Glyur003088s00036695	Glyur003088s00036695	Thaumatin-like protein	GO:0006952:defense response;	-	-	-	-
Glyur000676s00021525	2	13.8067	2.33333	12.1933	Glyur000676s00021525	Glyur000676s00021525	Leucine-rich repeat protein 1	GO:0006952:defense response;	GO:0031901:early endosome membrane;GO:0031902:late endosome membrane;GO:0005886:plasma membrane;	-	-	-
Glyur000001s00000053	2	56.83	11.9433	63.15	Glyur000001s00000053	Glyur000001s00000053	Dormancy-associated protein homolog 3	-	-	-	-	-
Glyur000039s00004186	2	6.90333	2.17	4.39333	Glyur000039s00004186	Glyur000039s00004186	Proline-rich receptor-like protein kinase PERK8	GO:0006468:protein phosphorylation;	GO:0005886:plasma membrane;	GO:0005524:ATP binding;GO:0019901:protein kinase binding;GO:0106310:protein serine kinase activity;GO:0004674:protein serine/threonine kinase activity;	K04733	-
Glyur003856s00038887	2	2.12	0.173333	1.37333	Glyur003856s00038887	Glyur003856s00038887	UPF0496 protein At3g19330	-	GO:0016020:membrane;	-	-	-
Glyur000134s00009780	2	9.75333	2.35667	5.26	Glyur000134s00009780	Glyur000134s00009780	-	-	-	-	-	-
Glyur000183s00013035	2	119.5	39.99	72.22	Glyur000183s00013035	Glyur000183s00013035	-	-	-	-	-	-
Glyur000569s00020986	2	16.1767	4.53	9.94667	Glyur000569s00020986	Glyur000569s00020986	DNA damage-repair/toleration protein DRT102	GO:0005975:carbohydrate metabolic process;GO:0006281:DNA repair;	GO:0005737:cytoplasm;GO:0005829:cytosol;GO:0005634:nucleus;	GO:0016853:isomerase activity;	-	-
Glyur001963s00029199	2	3.22333	0.3	1.68667	Glyur001963s00029199	Glyur001963s00029199	-	-	-	-	-	-
Glyur000887s00036470	2	7.70667	0.66	10.51	Glyur000887s00036470	Glyur000887s00036470	-	-	-	-	-	-
Glyur000714s00022863	2	3.83333	0.653333	2.17	Glyur000714s00022863	Glyur000714s00022863	Endoglucanase 8	GO:0042547:cell wall modification involved in multidimensional cell growth;GO:0030245:cellulose catabolic process;	GO:0009507:chloroplast;GO:0005576:extracellular region;	GO:0008810:cellulase activity;	K01179	ko00500 Starch and sucrose metabolism;ko01100 Metabolic pathways;;
Glyur000111s00011038	2	8.55667	2.17	5.41667	Glyur000111s00011038	Glyur000111s00011038	-	-	-	-	-	-
Glyur000115s00008222	2	12.5867	4.44	8.34	Glyur000115s00008222	Glyur000115s00008222	Protein indeterminate-domain 11	GO:0006355:regulation of DNA-templated transcription;	GO:0005634:nucleus;	GO:0003677:DNA binding;GO:0003700:DNA-binding transcription factor activity;GO:0046872:metal ion binding;	K12309	ko00052 Galactose metabolism;ko00511 Other glycan degradation;ko00531 Glycosaminoglycan degradation;ko00600 Sphingolipid metabolism;ko00604 Glycosphingolipid biosynthesis - ganglio series;ko01100 Metabolic pathways;;
Glyur000449s00027093	2	8.24	1.24	5.22667	Glyur000449s00027093	Glyur000449s00027093	FCS-Like Zinc finger 6	GO:0042594:response to starvation;GO:0090351:seedling development;	GO:0005737:cytoplasm;GO:0005829:cytosol;GO:0005783:endoplasmic reticulum;GO:0005634:nucleus;	GO:0019900:kinase binding;GO:0046872:metal ion binding;	-	-
Glyur009329s00047749	2	2.71667	0.0866667	1.77667	Glyur009329s00047749	Glyur009329s00047749	Disease resistance protein RPV1	GO:0050832:defense response to fungus;GO:0043068:positive regulation of programmed cell death;GO:0007165:signal transduction;	GO:0005737:cytoplasm;GO:0005634:nucleus;	GO:0043531:ADP binding;GO:0050135:NAD(P)+ nucleosidase activity;GO:0061809:NAD+ nucleotidase, cyclic ADP-ribose generating;GO:0042803:protein homodimerization activity;	-	-
Glyur000358s00021165	2	3.05333	0.22	2.39667	Glyur000358s00021165	Glyur000358s00021165	-	-	-	-	-	-
Glyur000372s00017101	2	6.82333	1.39	3.80333	Glyur000372s00017101	Glyur000372s00017101	-	-	-	-	-	-
Glyur001981s00035955	2	27.7933	4.76667	13.9933	Glyur001981s00035955	Glyur001981s00035955	-	-	-	-	-	-
Glyur000873s00032922	2	3.66667	0.186667	2.26667	Glyur000873s00032922	Glyur000873s00032922	-	-	-	-	-	-
Glyur000740s00028695	2	5.55667	1.88667	3.83	Glyur000740s00028695	Glyur000740s00028695	-	-	-	-	-	-
Glyur001011s00030363	2	18.98	5.5	16.2267	Glyur001011s00030363	Glyur001011s00030363	Protein SULFUR DEFICIENCY-INDUCED 1	GO:0010438:cellular response to sulfur starvation;GO:0010439:regulation of glucosinolate biosynthetic process;GO:0006792:regulation of sulfur utilization;	GO:0005634:nucleus;GO:0017053:transcription repressor complex;	-	-	-
Glyur001077s00026249	2	6.44	0.166667	2.79333	Glyur001077s00026249	Glyur001077s00026249	-	-	-	-	-	-
Glyur002058s00032909	2	6.67667	1.12667	3.30667	Glyur002058s00032909	Glyur002058s00032909	-	-	-	-	-	-
Glyur001835s00040212	2	0.336667	0	0.263333	Glyur001835s00040212	Glyur001835s00040212	-	-	-	-	-	-
Glyur000467s00022337	2	82.9933	19.0033	49.65	Glyur000467s00022337	Glyur000467s00022337	Trimethyltridecatetraene synthase	GO:0080027:response to herbivore;GO:0016114:terpenoid biosynthetic process;	GO:0016020:membrane;	GO:0097007:4,8,12-trimethyltrideca-1,3,7,11-tetraene synthase activity;GO:0020037:heme binding;GO:0005506:iron ion binding;GO:0010333:terpene synthase activity;	-	-
Glyur000412s00023295	2	1.99	0.276667	1.46	Glyur000412s00023295	Glyur000412s00023295	-	-	-	-	-	-
Glyur000051s00003383	2	3.80333	1.11333	3.40667	Glyur000051s00003383	Glyur000051s00003383	Type IV inositol polyphosphate 5-phosphatase 7	GO:0071472:cellular response to salt stress;GO:0046855:obsolete inositol phosphate dephosphorylation;GO:0010305:leaf vascular tissue pattern formation;GO:0046856:phosphatidylinositol dephosphorylation;GO:2000377:regulation of reactive oxygen species metabolic process;	GO:0005634:nucleus;GO:0005886:plasma membrane;	GO:0004445:inositol-polyphosphate 5-phosphatase activity;GO:0034485:phosphatidylinositol-3,4,5-trisphosphate 5-phosphatase activity;GO:0004439:phosphatidylinositol-4,5-bisphosphate 5-phosphatase activity;	-	-
Glyur000211s00017630	2	120.827	34.8233	104.607	Glyur000211s00017630	Glyur000211s00017630	AAA-ATPase At2g46620	GO:0006950:response to stress;	GO:0016020:membrane;	GO:0005524:ATP binding;GO:0016887:ATP hydrolysis activity;	K08900	-
Glyur000332s00014992	2	3.02333	0.0666667	1.68333	Glyur000332s00014992	Glyur000332s00014992	-	-	-	-	-	-
Glyur000602s00018895	2	3.79667	0.72	2	Glyur000602s00018895	Glyur000602s00018895	-	-	-	-	-	-
Glyur000115s00008251	2	9.66667	1.38333	8.08667	Glyur000115s00008251	Glyur000115s00008251	Seed linoleate 9S-lipoxygenase-3	GO:0006633:fatty acid biosynthetic process;GO:0034440:lipid oxidation;GO:0031408:oxylipin biosynthetic process;	GO:0005737:cytoplasm;	GO:1990136:linoleate 9S-lipoxygenase activity;GO:0046872:metal ion binding;	K15718	ko00591 Linoleic acid metabolism;;
Glyur000894s00023639	2	5.5	1.28667	3.15	Glyur000894s00023639	Glyur000894s00023639	DNA replication licensing factor MCM6	GO:0006270:DNA replication initiation;GO:0006268:DNA unwinding involved in DNA replication;GO:0000727:double-strand break repair via break-induced replication;GO:1902969:mitotic DNA replication;	GO:0042555:MCM complex;GO:0005634:nucleus;GO:0000347:THO complex;	GO:0005524:ATP binding;GO:0016887:ATP hydrolysis activity;GO:0003678:DNA helicase activity;GO:0046872:metal ion binding;GO:0003697:single-stranded DNA binding;	K02542	ko03030 DNA replication;;
Glyur002221s00037509	2	1.68333	0.13	0.776667	Glyur002221s00037509	Glyur002221s00037509	-	-	-	-	-	-
Glyur000091s00010511	2	4	0.28	2.79	Glyur000091s00010511	Glyur000091s00010511	Pectate lyase	GO:0045490:pectin catabolic process;	-	GO:0046872:metal ion binding;GO:0030570:pectate lyase activity;	K01728	ko00040 Pentose and glucuronate interconversions;ko01100 Metabolic pathways;;
Glyur000755s00017995	2	4.42	1.48333	2.83333	Glyur000755s00017995	Glyur000755s00017995	-	-	-	-	-	-
Glyur000714s00022859	2	2.26333	0.17	1.15667	Glyur000714s00022859	Glyur000714s00022859	-	-	-	-	K10418	ko04814 Motor proteins;;
Glyur000741s00030652	2	3.03	0.433333	2.06333	Glyur000741s00030652	Glyur000741s00030652	Leucine-rich repeat receptor-like protein kinase PXC1	GO:0009834:plant-type secondary cell wall biogenesis;GO:0006468:protein phosphorylation;	GO:0005886:plasma membrane;	GO:0005524:ATP binding;GO:0004672:protein kinase activity;	-	-
Glyur000070s00008069	2	19.8233	2.54667	12.08	Glyur000070s00008069	Glyur000070s00008069	CASP-like protein 1B1	-	GO:0005886:plasma membrane;	GO:0051539:4 iron, 4 sulfur cluster binding;	-	-
Glyur000071s00005298	2	70.1067	16.92	57.6467	Glyur000071s00005298	Glyur000071s00005298	-	-	-	-	-	-
Glyur000494s00017395	2	13.0033	3.12	12.0933	Glyur000494s00017395	Glyur000494s00017395	Protein S40-4	GO:0010150:leaf senescence;GO:0009737:response to abscisic acid;GO:0009646:response to absence of light;GO:0009617:response to bacterium;GO:0009753:response to jasmonic acid;GO:0009751:response to salicylic acid;	GO:0005737:cytoplasm;	-	-	-
Glyur000212s00017509	2	8.41	2.18	4.90333	Glyur000212s00017509	Glyur000212s00017509	Leucine-rich repeat receptor-like serine/threonine-protein kinase BAM1	GO:0030154:cell differentiation;GO:0048437:floral organ development;GO:0048229:gametophyte development;GO:0009755:hormone-mediated signaling pathway;GO:0006468:protein phosphorylation;GO:0010075:regulation of meristem growth;GO:0009934:regulation of meristem structural organization;	GO:0005886:plasma membrane;	GO:0005524:ATP binding;GO:0042802:identical protein binding;GO:0043621:protein self-association;GO:0106310:protein serine kinase activity;GO:0004674:protein serine/threonine kinase activity;GO:0033612:receptor serine/threonine kinase binding;	K00924	-
Glyur000006s00001612	2	3.02	0.613333	1.63333	Glyur000006s00001612	Glyur000006s00001612	-	-	-	-	K12501	ko00130 Ubiquinone and other terpenoid-quinone biosynthesis;ko01100 Metabolic pathways;ko01110 Biosynthesis of secondary metabolites;ko01240 Biosynthesis of cofactors;;
Glyur000167s00012268	2	6.16667	1.05333	6.46	Glyur000167s00012268	Glyur000167s00012268	Ubiquitin-conjugating enzyme E2 20	GO:0031145:anaphase-promoting complex-dependent catabolic process;GO:0000209:protein polyubiquitination;GO:0030071:regulation of mitotic metaphase/anaphase transition;	GO:0005634:nucleus;	GO:0005524:ATP binding;GO:0061631:ubiquitin conjugating enzyme activity;GO:0004842:ubiquitin-protein transferase activity;	K06688	ko04120 Ubiquitin mediated proteolysis;;
Glyur000021s00002723	2	9.98333	3.26	5.93	Glyur000021s00002723	Glyur000021s00002723	-	-	-	-	-	-
Glyur000672s00022917	2	3.12667	1.02	2.00667	Glyur000672s00022917	Glyur000672s00022917	Early nodulin-like protein 3	-	GO:0005886:plasma membrane;GO:0009506:plasmodesma;GO:0009536:plastid;	GO:0009055:electron transfer activity;	K12592	ko03018 RNA degradation;;
Glyur000076s00018607	2	0.703333	0	0.64	Glyur000076s00018607	Glyur000076s00018607	-	-	-	-	-	-
Glyur000036s00004636	2	68.98	15.3467	42.21	Glyur000036s00004636	Glyur000036s00004636	-	-	-	-	-	-
Glyur000134s00009794	2	4.19333	0.936667	2.71667	Glyur000134s00009794	Glyur000134s00009794	-	-	-	-	-	-
Glyur000249s00015857	2	7.26667	0.656667	3.7	Glyur000249s00015857	Glyur000249s00015857	-	-	-	-	-	-
Glyur000014s00002511	2	288.387	82.4167	164.21	Glyur000014s00002511	Glyur000014s00002511	Ethylene-responsive transcription factor 4	GO:0006952:defense response;GO:0009873:ethylene-activated signaling pathway;	GO:0005634:nucleus;	GO:0003677:DNA binding;GO:0003700:DNA-binding transcription factor activity;	K09286	-
Glyur000136s00007924	2	2.00333	0.34	1.26333	Glyur000136s00007924	Glyur000136s00007924	Metacaspase-3	GO:0006508:proteolysis;	-	GO:0004197:cysteine-type endopeptidase activity;	-	-
Glyur000046s00004849	2	10.1567	1.85667	6.23	Glyur000046s00004849	Glyur000046s00004849	Endonuclease 1	GO:0006308:DNA catabolic process;GO:0080187:floral organ senescence;GO:0010150:leaf senescence;GO:0090502:obsolete RNA phosphodiester bond hydrolysis, endonucleolytic;	-	GO:0008309:double-stranded DNA exodeoxyribonuclease activity;GO:0004519:endonuclease activity;GO:0004521:RNA endonuclease activity;GO:0016891:RNA endonuclease activity, producing 5'-phosphomonoesters;GO:0046872:metal ion binding;GO:0003676:nucleic acid binding;GO:0000014:single-stranded DNA endodeoxyribonuclease activity;GO:0043765:T/G mismatch-specific endonuclease activity;	-	-
Glyur002918s00034906	2	4.05	0.856667	2.2	Glyur002918s00034906	Glyur002918s00034906	Peroxidase 64	GO:0042744:hydrogen peroxide catabolic process;GO:0006979:response to oxidative stress;	GO:0005576:extracellular region;GO:0009505:plant-type cell wall;	GO:0020037:heme binding;GO:0140825:lactoperoxidase activity;GO:0046872:metal ion binding;GO:0004601:peroxidase activity;	K00430	ko00940 Phenylpropanoid biosynthesis;ko01100 Metabolic pathways;ko01110 Biosynthesis of secondary metabolites;;
Glyur001782s00031727	2	5.04	0.513333	3.9	Glyur001782s00031727	Glyur001782s00031727	-	-	-	-	-	-
Glyur000037s00002628	2	10.6	1.89333	8.26	Glyur000037s00002628	Glyur000037s00002628	MLO-like protein 8	GO:0006952:defense response;GO:0009607:response to biotic stimulus;	GO:0005886:plasma membrane;	GO:0005516:calmodulin binding;	K08472	-
Glyur000128s00010761	2	2.20333	0	1.19	Glyur000128s00010761	Glyur000128s00010761	-	-	-	-	-	-
Glyur001277s00024304	2	3.60333	0.893333	3.23333	Glyur001277s00024304	Glyur001277s00024304	-	-	-	-	K11838	ko03083 Polycomb repressive complex;;
Glyur000152s00012717	2	4.98333	0.636667	4.8	Glyur000152s00012717	Glyur000152s00012717	-	-	-	-	-	-
Glyur002136s00034531	2	5.16667	1.40667	3.71333	Glyur002136s00034531	Glyur002136s00034531	-	-	-	-	-	-
Glyur000293s00015240	2	197.47	61.6467	135.2	Glyur000293s00015240	Glyur000293s00015240	Probable ribose-5-phosphate isomerase 2	GO:0008219:cell death;GO:0009052:pentose-phosphate shunt, non-oxidative branch;GO:0010228:vegetative to reproductive phase transition of meristem;	GO:0005737:cytoplasm;	GO:0004751:ribose-5-phosphate isomerase activity;	K01807	ko00030 Pentose phosphate pathway;ko00710 Carbon fixation in photosynthetic organisms;ko01100 Metabolic pathways;ko01110 Biosynthesis of secondary metabolites;ko01200 Carbon metabolism;ko01230 Biosynthesis of amino acids;;
Glyur000998s00023001	2	14.3533	1.62	9.65333	Glyur000998s00023001	Glyur000998s00023001	60S ribosomal protein L31	GO:0006412:translation;	GO:1990904:ribonucleoprotein complex;GO:0005840:ribosome;	GO:0003735:structural constituent of ribosome;	K02910	ko03010 Ribosome;;
Glyur000022s00002065	2	10.35	2.92	6.28	Glyur000022s00002065	Glyur000022s00002065	Anaphase-promoting complex subunit 2	GO:0051301:cell division;GO:0009561:megagametogenesis;GO:0007091:metaphase/anaphase transition of mitotic cell cycle;GO:0070979:protein K11-linked ubiquitination;GO:0006511:ubiquitin-dependent protein catabolic process;	GO:0005680:anaphase-promoting complex;GO:0005634:nucleus;GO:0005819:spindle;	GO:0031625:ubiquitin protein ligase binding;	K03349	ko04120 Ubiquitin mediated proteolysis;;
Glyur000034s00002921	2	10.81	3.67	6.69667	Glyur000034s00002921	Glyur000034s00002921	-	-	-	-	-	-
Glyur000324s00015440	2	3.49	0.34	3.30333	Glyur000324s00015440	Glyur000324s00015440	-	-	-	-	-	-
Glyur000698s00016585	2	1.60667	0.336667	1.38	Glyur000698s00016585	Glyur000698s00016585	-	-	-	-	-	-
Glyur000087s00008551	2	8.85333	3.18667	6.42667	Glyur000087s00008551	Glyur000087s00008551	PI-PLC X domain-containing protein At5g67130	GO:0006629:lipid metabolic process;	GO:0005886:plasma membrane;GO:0009536:plastid;	GO:0008081:phosphoric diester hydrolase activity;	-	-
Glyur000128s00010794	2	9.4	2.74667	5.58	Glyur000128s00010794	Glyur000128s00010794	-	-	-	-	-	-
Glyur000140s00011459	2	1.67	0.336667	1.14667	Glyur000140s00011459	Glyur000140s00011459	Probable LRR receptor-like serine/threonine-protein kinase At4g36180	GO:0006468:protein phosphorylation;	GO:0005886:plasma membrane;GO:0090406:pollen tube;	GO:0005524:ATP binding;GO:0016301:kinase activity;GO:0106310:protein serine kinase activity;GO:0004674:protein serine/threonine kinase activity;	-	-
Glyur000129s00012453	2	2.24333	0.353333	1.35	Glyur000129s00012453	Glyur000129s00012453	-	-	-	-	-	-
Glyur000488s00030331	2	6.65	0	6.25	Glyur000488s00030331	Glyur000488s00030331	-	-	-	-	K01889	ko00970 Aminoacyl-tRNA biosynthesis;;
Glyur000164s00014507	2	5.27333	1.51	4.20333	Glyur000164s00014507	Glyur000164s00014507	-	-	-	-	-	-
Glyur001104s00026659	2	3.18	0.62	2.10667	Glyur001104s00026659	Glyur001104s00026659	-	-	-	-	-	-
Glyur000250s00014108	2	3.50667	0.45	1.67667	Glyur000250s00014108	Glyur000250s00014108	Chloride channel protein CLC-c	GO:0034765:regulation of monoatomic ion transmembrane transport;	GO:0034707:chloride channel complex;GO:0043231:intracellular membrane-bounded organelle;GO:0000325:plant-type vacuole;GO:0009705:plant-type vacuole membrane;GO:0009536:plastid;	GO:0015108:chloride transmembrane transporter activity;GO:0005247:voltage-gated chloride channel activity;	K05016	-
Glyur000831s00034078	2	6.53	2.15	4.81	Glyur000831s00034078	Glyur000831s00034078	Squamosa promoter-binding-like protein 18	-	GO:0005634:nucleus;	GO:0003677:DNA binding;GO:0046872:metal ion binding;	-	-
Glyur001676s00030619	2	123.05	42.04	112.34	Glyur001676s00030619	Glyur001676s00030619	Protein EARLY RESPONSIVE TO DEHYDRATION 15	GO:0045893:positive regulation of DNA-templated transcription;	GO:0005634:nucleus;	GO:0003677:DNA binding;	-	-
Glyur005232s00041149	2	5.49	1.02667	3.55333	Glyur005232s00041149	Glyur005232s00041149	Endoribonuclease Dicer homolog 2	GO:0051607:defense response to virus;GO:0010216:obsolete negative regulation of gene expression via chromosomal DNA cytosine methylation;GO:0051214:RNAi-mediated antiviral immunity against RNA virus;GO:0030422:siRNA processing;GO:0010267:ta-siRNA processing;	GO:0005737:cytoplasm;GO:0005634:nucleus;	GO:0005524:ATP binding;GO:0004386:helicase activity;GO:0046872:metal ion binding;GO:0004525:ribonuclease III activity;GO:0003723:RNA binding;	K11592	-
Glyur000556s00025914	2	10.3467	0.366667	13.0733	Glyur000556s00025914	Glyur000556s00025914	-	-	-	-	-	-
Glyur000362s00017683	2	10.8333	3.67333	7.98	Glyur000362s00017683	Glyur000362s00017683	-	-	-	-	K10532	ko00531 Glycosaminoglycan degradation;ko01100 Metabolic pathways;;
Glyur001154s00030919	2	4.9	0.31	3.24667	Glyur001154s00030919	Glyur001154s00030919	-	-	-	-	-	-
Glyur001956s00039077	2	2.23333	0.1	2.36333	Glyur001956s00039077	Glyur001956s00039077	-	-	-	-	K02995	ko03010 Ribosome;;
Glyur000078s00005391	2	4.33333	0.706667	2.18	Glyur000078s00005391	Glyur000078s00005391	Probable receptor-like protein kinase At2g42960	GO:0006468:protein phosphorylation;	GO:0005829:cytosol;GO:0016020:membrane;	GO:0005524:ATP binding;GO:0106310:protein serine kinase activity;GO:0004674:protein serine/threonine kinase activity;	K04733	-
Glyur000020s00001785	2	1.61667	0.323333	0.966667	Glyur000020s00001785	Glyur000020s00001785	Probable serine/threonine-protein kinase PBL3	GO:0006952:defense response;GO:0006468:protein phosphorylation;	GO:0005737:cytoplasm;GO:0005634:nucleus;GO:0005886:plasma membrane;	GO:0005524:ATP binding;GO:0106310:protein serine kinase activity;GO:0004674:protein serine/threonine kinase activity;	K04733	-
Glyur000112s00012309	2	8.38667	0.143333	3.89333	Glyur000112s00012309	Glyur000112s00012309	-	-	-	-	-	-
Glyur001684s00039971	2	8.76	1.97667	6.74667	Glyur001684s00039971	Glyur001684s00039971	FCS-Like Zinc finger 5	GO:0009749:response to glucose;GO:1905582:response to mannose;GO:0042594:response to starvation;GO:0009744:response to sucrose;	GO:0005829:cytosol;GO:0005634:nucleus;	GO:0019900:kinase binding;GO:0046872:metal ion binding;	-	-
Glyur004751s00041597	2	1.81	0.456667	1.16	Glyur004751s00041597	Glyur004751s00041597	-	-	-	-	-	-
Glyur004032s00041445	2	0.833333	0.0966667	0.436667	Glyur004032s00041445	Glyur004032s00041445	-	-	-	-	K04730	-
Glyur000471s00019778	2	7.17667	1.36333	3.74333	Glyur000471s00019778	Glyur000471s00019778	-	-	-	-	-	-
Glyur000692s00016567	2	8.37	2.63333	6.11	Glyur000692s00016567	Glyur000692s00016567	-	-	-	-	-	-
Glyur000067s00006366	2	40.6467	12.16	25.2167	Glyur000067s00006366	Glyur000067s00006366	Glutamate dehydrogenase 2	GO:0006538:glutamate catabolic process;	GO:0005739:mitochondrion;GO:0000325:plant-type vacuole;GO:0005886:plasma membrane;	GO:0005524:ATP binding;GO:0050897:cobalt ion binding;GO:0005507:copper ion binding;GO:0004352:glutamate dehydrogenase (NAD+) activity;GO:0004354:glutamate dehydrogenase (NADP+) activity;GO:0004353:glutamate dehydrogenase [NAD(P)+] activity;GO:0008270:zinc ion binding;	K00261	ko00220 Arginine biosynthesis;ko00250 Alanine, aspartate and glutamate metabolism;ko00910 Nitrogen metabolism;ko01100 Metabolic pathways;ko01200 Carbon metabolism;;
Glyur000094s00007851	2	2.93667	0.24	1.76333	Glyur000094s00007851	Glyur000094s00007851	Mavicyanin	-	-	GO:0009055:electron transfer activity;GO:0046872:metal ion binding;	-	-
Glyur000501s00030933	2	16.82	5.56	13.95	Glyur000501s00030933	Glyur000501s00030933	Putative kinase-like protein TMKL1	GO:0006468:protein phosphorylation;	GO:0005886:plasma membrane;GO:0009506:plasmodesma;	GO:0005524:ATP binding;GO:0004672:protein kinase activity;	-	-
Glyur000019s00002092	2	20.32	6.42	11.9867	Glyur000019s00002092	Glyur000019s00002092	Calmodulin binding protein PICBP	GO:0006952:defense response;	-	GO:0005516:calmodulin binding;	-	-
Glyur000134s00009755	2	0.29	0	0.116667	Glyur000134s00009755	Glyur000134s00009755	Histone H3.2	-	GO:0000786:nucleosome;GO:0005634:nucleus;	GO:0003677:DNA binding;GO:0046982:protein heterodimerization activity;GO:0030527:structural constituent of chromatin;	K10756	ko03030 DNA replication;ko03410 Base excision repair;ko03420 Nucleotide excision repair;ko03430 Mismatch repair;;
Glyur000824s00026003	2	1.28	0.376667	1.31	Glyur000824s00026003	Glyur000824s00026003	-	-	-	-	-	-
Glyur000497s00020185	2	70.5733	22.96	56.9633	Glyur000497s00020185	Glyur000497s00020185	-	-	-	-	-	-
Glyur000001s00000101	2	1.80667	0.473333	1.78	Glyur000001s00000101	Glyur000001s00000101	Kinesin-like protein KIN-14S	GO:0030705:cytoskeleton-dependent intracellular transport;GO:0007018:microtubule-based movement;	GO:0005871:kinesin complex;GO:0005874:microtubule;	GO:0005524:ATP binding;GO:0016887:ATP hydrolysis activity;GO:0008017:microtubule binding;GO:0003777:microtubule motor activity;GO:0008574:plus-end-directed microtubule motor activity;	K10406	ko04814 Motor proteins;;
Glyur000690s00025172	2	3.28333	0.456667	2.07	Glyur000690s00025172	Glyur000690s00025172	-	-	-	-	-	-
Glyur000055s00004570	2	8.57333	2.65667	6.33	Glyur000055s00004570	Glyur000055s00004570	Probable serine/threonine-protein kinase At1g54610	GO:0070816:obsolete phosphorylation of RNA polymerase II C-terminal domain;GO:0032968:positive regulation of transcription elongation by RNA polymerase II;GO:0006468:protein phosphorylation;	GO:0000307:cyclin-dependent protein kinase holoenzyme complex;GO:0005634:nucleus;	GO:0005524:ATP binding;GO:0004693:cyclin-dependent protein serine/threonine kinase activity;GO:0106310:protein serine kinase activity;GO:0008353:RNA polymerase II CTD heptapeptide repeat kinase activity;	K08819	-
Glyur000250s00014114	2	0.833333	0	0.53	Glyur000250s00014114	Glyur000250s00014114	-	-	-	-	-	-
Glyur000130s00006898	2	4.84333	1.54	2.89	Glyur000130s00006898	Glyur000130s00006898	SUPPRESSOR OF GAMMA RESPONSE 1	GO:0000077:DNA damage checkpoint signaling;GO:0006355:regulation of DNA-templated transcription;GO:0040020:regulation of meiotic nuclear division;GO:0010332:response to gamma radiation;	GO:0005634:nucleus;	GO:0003700:DNA-binding transcription factor activity;GO:0000976:transcription cis-regulatory region binding;	-	-
Glyur000300s00017256	2	11.0133	1.88333	5.97333	Glyur000300s00017256	Glyur000300s00017256	ABC transporter C family member 13	GO:0055085:transmembrane transport;	GO:0016020:membrane;	GO:0008559:ABC-type xenobiotic transporter activity;GO:0005524:ATP binding;GO:0016887:ATP hydrolysis activity;GO:0042626:ATPase-coupled transmembrane transporter activity;	K05674	ko02010 ABC transporters;;
Glyur000037s00002619	2	3.77	0.306667	2.88333	Glyur000037s00002619	Glyur000037s00002619	-	-	-	-	-	-
Glyur000942s00027146	2	29.61	10.46	24.19	Glyur000942s00027146	Glyur000942s00027146	-	-	-	-	-	-
Glyur000529s00019346	2	25.8933	5.12333	13.9767	Glyur000529s00019346	Glyur000529s00019346	-	-	-	-	-	-
Glyur000263s00013567	2	1.80667	0.0966667	0.94	Glyur000263s00013567	Glyur000263s00013567	Heavy metal-associated isoprenylated plant protein 20	GO:0055073:obsolete cadmium ion homeostasis;GO:0071585:detoxification of cadmium ion;	GO:0016020:membrane;	GO:0046872:metal ion binding;	-	-
Glyur000202s00015412	2	0.866667	0.0566667	0.58	Glyur000202s00015412	Glyur000202s00015412	Probable pectinesterase/pectinesterase inhibitor 40	GO:0042545:cell wall modification;GO:0045490:pectin catabolic process;	GO:0005576:extracellular region;	GO:0045330:aspartyl esterase activity;GO:0030599:pectinesterase activity;GO:0046910:pectinesterase inhibitor activity;	K01051	ko00040 Pentose and glucuronate interconversions;ko01100 Metabolic pathways;;
Glyur000468s00019628	2	4.44333	0.916667	3.54	Glyur000468s00019628	Glyur000468s00019628	Glucan endo-1,3-beta-glucosidase 1	GO:0005975:carbohydrate metabolic process;GO:0006952:defense response;	GO:0005576:extracellular region;GO:0005886:plasma membrane;	GO:0042973:glucan endo-1,3-beta-D-glucosidase activity;	-	-
Glyur002140s00029373	2	7.05333	1.74667	3.83	Glyur002140s00029373	Glyur002140s00029373	ATP-dependent DNA helicase At3g02060, chloroplastic	-	GO:0009507:chloroplast;	GO:0005524:ATP binding;GO:0016887:ATP hydrolysis activity;GO:0003677:DNA binding;GO:0004386:helicase activity;	K03723	ko03420 Nucleotide excision repair;;
Glyur000176s00012093	2	0.806667	0.03	0.406667	Glyur000176s00012093	Glyur000176s00012093	Rhamnogalacturonan I rhamnosyltransferase 1	GO:0006004:fucose metabolic process;GO:0045489:pectin biosynthetic process;GO:0010395:rhamnogalacturonan I metabolic process;GO:0010214:seed coat development;	GO:0005737:cytoplasm;GO:0000139:Golgi membrane;	GO:0008194:UDP-glycosyltransferase activity;	-	-
Glyur000269s00013915	2	4.12333	0.523333	2.79333	Glyur000269s00013915	Glyur000269s00013915	-	-	-	-	-	-
Glyur002262s00035131	2	16.3767	4.49667	13.3067	Glyur002262s00035131	Glyur002262s00035131	-	-	-	-	-	-
Glyur003665s00039308	2	1.16333	0.17	0.986667	Glyur003665s00039308	Glyur003665s00039308	-	-	-	-	-	-
Glyur000130s00006915	2	2.13333	0.0533333	2.6	Glyur000130s00006915	Glyur000130s00006915	Nuclear pore complex protein GP210	GO:0051028:mRNA transport;GO:0015031:protein transport;	GO:0005783:endoplasmic reticulum;GO:0005635:nuclear envelope;GO:0031965:nuclear membrane;GO:0005643:nuclear pore;	-	K14314	ko03013 Nucleocytoplasmic transport;;
Glyur000210s00014464	2	24.8933	5.74667	15.3467	Glyur000210s00014464	Glyur000210s00014464	-	-	-	-	-	-
Glyur003306s00035917	2	0.426667	0.06	0.286667	Glyur003306s00035917	Glyur003306s00035917	-	-	-	-	-	-
Glyur000569s00020984	2	3.45333	0.54	1.79667	Glyur000569s00020984	Glyur000569s00020984	-	-	-	-	-	-
Glyur000120s00006057	2	4.13	1.24333	2.93667	Glyur000120s00006057	Glyur000120s00006057	-	-	-	-	K19476	ko04144 Endocytosis;;
Glyur003464s00045376	2	1.77	0.23	1.45	Glyur003464s00045376	Glyur003464s00045376	Aquaporin PIP1-3	GO:0009414:response to water deprivation;GO:0006833:water transport;	GO:0005576:extracellular region;GO:0005886:plasma membrane;	GO:0015250:water channel activity;	K09872	-
Glyur000095s00007017	2	1.84	0.136667	1.60333	Glyur000095s00007017	Glyur000095s00007017	-	-	-	-	K17479	-
Glyur000137s00013327	2	0.756667	0.0466667	0.376667	Glyur000137s00013327	Glyur000137s00013327	Calcium uptake protein, mitochondrial	GO:0036444:calcium import into the mitochondrion;GO:0006816:calcium ion transport;GO:0051560:mitochondrial calcium ion homeostasis;GO:0051562:negative regulation of mitochondrial calcium ion concentration;	GO:0005758:mitochondrial intermembrane space;GO:0005739:mitochondrion;GO:1990246:uniplex complex;	GO:0005509:calcium ion binding;	-	-
Glyur000077s00006672	2	4.60333	1.27667	2.90333	Glyur000077s00006672	Glyur000077s00006672	Thaumatin-like protein 1	GO:0006952:defense response;GO:0009617:response to bacterium;GO:0009723:response to ethylene;	-	-	-	-
Glyur006264s00044947	2	1.5	0.06	0.68	Glyur006264s00044947	Glyur006264s00044947	-	-	-	-	-	-
Glyur000253s00020248	2	5.74	0.906667	3.82333	Glyur000253s00020248	Glyur000253s00020248	3beta,22alpha-dihydroxysteroid 3-dehydrogenase	GO:0048657:anther wall tapetum cell differentiation;GO:0016132:brassinosteroid biosynthetic process;GO:0010268:brassinosteroid homeostasis;GO:0010584:pollen exine formation;GO:0009911:positive regulation of flower development;GO:0010224:response to UV-B;GO:0016125:sterol metabolic process;	GO:0016020:membrane;	GO:0020037:heme binding;GO:0005506:iron ion binding;GO:0004497:monooxygenase activity;GO:0016491:oxidoreductase activity;GO:0016705:oxidoreductase activity, acting on paired donors, with incorporation or reduction of molecular oxygen;	K09588	ko00905 Brassinosteroid biosynthesis;ko01100 Metabolic pathways;ko01110 Biosynthesis of secondary metabolites;;
Glyur000447s00016642	2	6.51	1.25333	5.44	Glyur000447s00016642	Glyur000447s00016642	-	-	-	-	K14638	-
Glyur000109s00010662	2	14.0467	2.02333	6.9	Glyur000109s00010662	Glyur000109s00010662	-	-	-	-	-	-
Glyur000451s00016530	2	7.92333	2.16	5.05333	Glyur000451s00016530	Glyur000451s00016530	-	-	-	-	-	-
Glyur000683s00025159	2	5.61333	1.45667	3.82667	Glyur000683s00025159	Glyur000683s00025159	-	-	-	-	-	-
Glyur000019s00002176	2	2.92333	0.98	1.90667	Glyur000019s00002176	Glyur000019s00002176	Leucine-rich repeat receptor-like tyrosine-protein kinase PXC3	-	GO:0005886:plasma membrane;	GO:0005524:ATP binding;GO:0004714:transmembrane receptor protein tyrosine kinase activity;	-	-
Glyur000673s00024276	2	5.55667	0.1	8.03667	Glyur000673s00024276	Glyur000673s00024276	-	-	-	-	-	-
Glyur002202s00037347	2	14.2267	0.953333	17.8033	Glyur002202s00037347	Glyur002202s00037347	-	-	-	-	-	-
Glyur000975s00029578	2	9.44	2.67333	6.8	Glyur000975s00029578	Glyur000975s00029578	-	-	-	-	-	-
Glyur001108s00026753	2	1.52667	0	1.99	Glyur001108s00026753	Glyur001108s00026753	Seipin-2	GO:0140042:lipid droplet formation;GO:0034389:lipid droplet organization;GO:0006629:lipid metabolic process;GO:0019915:lipid storage;GO:0009846:pollen germination;GO:0080155:regulation of double fertilization forming a zygote and endosperm;GO:0010162:seed dormancy process;	GO:0005783:endoplasmic reticulum;GO:0005789:endoplasmic reticulum membrane;	-	K19365	-
Glyur001071s00028837	2	5.04333	1.66333	3.13667	Glyur001071s00028837	Glyur001071s00028837	-	-	-	-	-	-
Glyur000162s00009903	2	1.72	0	1.13667	Glyur000162s00009903	Glyur000162s00009903	-	-	-	-	-	-
Glyur000134s00009756	2	3.28667	0.16	1.95333	Glyur000134s00009756	Glyur000134s00009756	Histone H3.2	-	GO:0000786:nucleosome;GO:0005634:nucleus;	GO:0003677:DNA binding;GO:0046982:protein heterodimerization activity;GO:0030527:structural constituent of chromatin;	K11253	-
Glyur002257s00039812	2	2.86333	0.56	3.65	Glyur002257s00039812	Glyur002257s00039812	Probable glucan endo-1,3-beta-glucosidase A6	GO:0005975:carbohydrate metabolic process;GO:0006952:defense response;GO:0009793:embryo development ending in seed dormancy;GO:0010584:pollen exine formation;	GO:0005886:plasma membrane;	GO:0042973:glucan endo-1,3-beta-D-glucosidase activity;	-	-
Glyur005449s00045669	2	5.90333	1.05667	7.86333	Glyur005449s00045669	Glyur005449s00045669	Syntaxin-related protein KNOLLE	GO:0007049:cell cycle;GO:0051301:cell division;GO:0006887:exocytosis;GO:0006886:intracellular protein transport;GO:0048278:vesicle docking;GO:0006906:vesicle fusion;	GO:0009504:cell plate;GO:0012505:endomembrane system;GO:0016020:membrane;GO:0009524:phragmoplast;GO:0005886:plasma membrane;GO:0009506:plasmodesma;GO:0031201:SNARE complex;	GO:0005484:SNAP receptor activity;GO:0000149:SNARE binding;	K08486	ko04130 SNARE interactions in vesicular transport;;
Glyur001419s00035735	2	4.56	1.49333	3.06	Glyur001419s00035735	Glyur001419s00035735	-	-	-	-	-	-
Glyur000269s00013903	2	1.1	0.213333	0.906667	Glyur000269s00013903	Glyur000269s00013903	Phosphatidylinositol 4-kinase gamma 4	GO:0071456:cellular response to hypoxia;GO:0046854:phosphatidylinositol phosphate biosynthetic process;GO:0046777:protein autophosphorylation;GO:0009651:response to salt stress;	GO:0016020:membrane;	GO:0004430:1-phosphatidylinositol 4-kinase activity;GO:0005524:ATP binding;GO:0004674:protein serine/threonine kinase activity;	-	-
Glyur000964s00027942	2	49.1533	17.7433	39.3733	Glyur000964s00027942	Glyur000964s00027942	Histone H4 variant TH011	GO:0006334:nucleosome assembly;	GO:0000786:nucleosome;GO:0005634:nucleus;	GO:0003677:DNA binding;GO:0046982:protein heterodimerization activity;GO:0030527:structural constituent of chromatin;	K11254	-
Glyur000063s00005845	2	9.06667	2.20667	7.10667	Glyur000063s00005845	Glyur000063s00005845	-	-	-	-	-	-
Glyur000616s00026600	2	50.03	18.1667	37.0233	Glyur000616s00026600	Glyur000616s00026600	Protein SUPPRESSOR OF NPR1-1 CONSTITUTIVE 4	GO:0006968:cellular defense response;GO:0006952:defense response;GO:0006071:glycerol metabolic process;GO:0045087:innate immune response;GO:0006629:lipid metabolic process;GO:0006468:protein phosphorylation;	GO:0005739:mitochondrion;GO:0005886:plasma membrane;	GO:0005524:ATP binding;GO:0008889:glycerophosphodiester phosphodiesterase activity;GO:0106310:protein serine kinase activity;GO:0004674:protein serine/threonine kinase activity;	-	-
Glyur001425s00026828	2	0.81	0.126667	0.493333	Glyur001425s00026828	Glyur001425s00026828	FT-interacting protein 3	GO:1902182:shoot apical meristem development;	GO:0005737:cytoplasm;GO:0005829:cytosol;GO:0005783:endoplasmic reticulum;GO:0005789:endoplasmic reticulum membrane;GO:0005768:endosome;GO:0010008:endosome membrane;GO:0000139:Golgi membrane;GO:0009505:plant-type cell wall;GO:0005886:plasma membrane;GO:0009506:plasmodesma;	GO:0016757:glycosyltransferase activity;GO:0046872:metal ion binding;	-	-
Glyur000137s00013313	2	11.35	3.97333	10.2233	Glyur000137s00013313	Glyur000137s00013313	Probable receptor-like protein kinase At1g80640	GO:0006468:protein phosphorylation;	GO:0005886:plasma membrane;	GO:0005524:ATP binding;GO:0106310:protein serine kinase activity;GO:0004674:protein serine/threonine kinase activity;	K04733	-
Glyur000103s00007446	2	11.85	2.98333	7.33667	Glyur000103s00007446	Glyur000103s00007446	DNA-binding protein MNB1B	GO:0006355:regulation of DNA-templated transcription;	GO:0005634:nucleus;	GO:0000976:transcription cis-regulatory region binding;	K11296	-
Glyur000661s00022627	2	1.87667	0.493333	1.17333	Glyur000661s00022627	Glyur000661s00022627	-	-	-	-	-	-
Glyur000184s00008195	2	12.3933	4.28333	8.33667	Glyur000184s00008195	Glyur000184s00008195	-	-	-	-	-	-
Glyur000511s00022059	2	0.543333	0	0.3	Glyur000511s00022059	Glyur000511s00022059	-	-	-	-	-	-
Glyur002116s00042825	2	4.07667	0.0766667	1.94667	Glyur002116s00042825	Glyur002116s00042825	-	-	-	-	-	-
Glyur002538s00029060	2	1.63667	0	0.79	Glyur002538s00029060	Glyur002538s00029060	-	-	-	-	-	-
Glyur000053s00006428	2	64.0767	18.4733	38.2567	Glyur000053s00006428	Glyur000053s00006428	-	-	-	-	-	-
Glyur006245s00044934	2	4.79333	0.883333	2.55	Glyur006245s00044934	Glyur006245s00044934	-	-	-	-	-	-
Glyur007769s00046662	2	20.2333	4.69333	10.88	Glyur007769s00046662	Glyur007769s00046662	-	-	-	-	-	-
Glyur002067s00038858	2	1.63	0	2.43667	Glyur002067s00038858	Glyur002067s00038858	-	-	-	-	-	-
Glyur000597s00020315	2	5.02667	1.71667	3.65333	Glyur000597s00020315	Glyur000597s00020315	Fasciclin-like arabinogalactan protein 4	GO:0009738:abscisic acid-activated signaling pathway;GO:0007155:cell adhesion;GO:0010192:mucilage biosynthetic process;GO:0048354:mucilage biosynthetic process involved in seed coat development;GO:0009825:multidimensional cell growth;GO:0009651:response to salt stress;	GO:0009897:external side of plasma membrane;GO:0005886:plasma membrane;	GO:0030247:polysaccharide binding;	-	-
Glyur000624s00026886	2	24.15	6.53333	15.0167	Glyur000624s00026886	Glyur000624s00026886	-	-	-	-	K10664	-
Glyur004991s00047320	2	3.98333	0.223333	2.44	Glyur004991s00047320	Glyur004991s00047320	-	-	-	-	-	-
Glyur000892s00021913	2	46.32	16.3533	32.6467	Glyur000892s00021913	Glyur000892s00021913	LOB domain-containing protein 42	GO:0010468:regulation of gene expression;	-	-	-	-
Glyur000039s00004203	2	9.41	3.38	6.73667	Glyur000039s00004203	Glyur000039s00004203	-	-	-	-	-	-
Glyur000978s00031822	2	5.77	0.22	4.53333	Glyur000978s00031822	Glyur000978s00031822	-	-	-	-	-	-
Glyur000425s00021409	2	2.28667	0.406667	2.24667	Glyur000425s00021409	Glyur000425s00021409	Kinesin-like protein KIN-14R	GO:0007018:microtubule-based movement;GO:0007017:microtubule-based process;	GO:0005874:microtubule;GO:0015630:microtubule cytoskeleton;GO:0005634:nucleus;	GO:0005524:ATP binding;GO:0008017:microtubule binding;GO:0003777:microtubule motor activity;	K10406	ko04814 Motor proteins;;
Glyur003629s00038082	2	8.56	2.14	4.87333	Glyur003629s00038082	Glyur003629s00038082	Peroxisomal fatty acid beta-oxidation multifunctional protein MFP2	GO:0006635:fatty acid beta-oxidation;	GO:0005829:cytosol;GO:0009514:glyoxysome;GO:0005730:nucleolus;GO:0005777:peroxisome;GO:0009505:plant-type cell wall;GO:0009506:plasmodesma;	GO:0003857:3-hydroxyacyl-CoA dehydrogenase activity;GO:0008692:3-hydroxybutyryl-CoA epimerase activity;GO:0004165:delta(3)-delta(2)-enoyl-CoA isomerase activity;GO:0004300:enoyl-CoA hydratase activity;GO:0016508:obsolete long-chain-enoyl-CoA hydratase activity;GO:0070403:NAD+ binding;	K10527	ko00071 Fatty acid degradation;ko00592 alpha-Linolenic acid metabolism;ko01100 Metabolic pathways;ko01110 Biosynthesis of secondary metabolites;ko01212 Fatty acid metabolism;;
Glyur000529s00019339	2	0.793333	0.11	0.453333	Glyur000529s00019339	Glyur000529s00019339	Protein DETOXIFICATION 49	GO:1990961:xenobiotic detoxification by transmembrane export across the plasma membrane;	GO:0016020:membrane;	GO:0015297:antiporter activity;GO:0022857:transmembrane transporter activity;GO:0042910:xenobiotic transmembrane transporter activity;	K03327	-
Glyur000697s00030023	2	2.69667	0.5	2.47333	Glyur000697s00030023	Glyur000697s00030023	Probable pectate lyase 12	GO:0045490:pectin catabolic process;	-	GO:0046872:metal ion binding;GO:0030570:pectate lyase activity;	K01728	ko00040 Pentose and glucuronate interconversions;ko01100 Metabolic pathways;;
Glyur000359s00016714	2	12.3433	4.29667	8.99	Glyur000359s00016714	Glyur000359s00016714	D-xylose-proton symporter-like 3, chloroplastic	GO:1904659:glucose transmembrane transport;GO:0055085:transmembrane transport;	GO:0009507:chloroplast;GO:0009941:chloroplast envelope;GO:0031969:chloroplast membrane;GO:0016020:membrane;GO:0009536:plastid;	GO:0005355:glucose transmembrane transporter activity;GO:0015293:symporter activity;	-	-
Glyur000399s00017810	2	4.54	0.516667	3.9	Glyur000399s00017810	Glyur000399s00017810	-	-	-	-	-	-
Glyur001691s00029478	2	10.0633	2.77	5.67	Glyur001691s00029478	Glyur001691s00029478	1-aminocyclopropane-1-carboxylate oxidase	GO:0009693:ethylene biosynthetic process;GO:0009835:fruit ripening;	-	GO:0009815:1-aminocyclopropane-1-carboxylate oxidase activity;GO:0031418:L-ascorbic acid binding;GO:0046872:metal ion binding;	K05933	ko00270 Cysteine and methionine metabolism;ko01100 Metabolic pathways;ko01110 Biosynthesis of secondary metabolites;;
Glyur000170s00011020	2	4.71	0.463333	3.06	Glyur000170s00011020	Glyur000170s00011020	-	-	-	-	K17479	-
Glyur000512s00017071	2	3.84667	0.523333	2.01333	Glyur000512s00017071	Glyur000512s00017071	-	-	-	-	-	-
Glyur000242s00021058	2	5.26	0.853333	2.86667	Glyur000242s00021058	Glyur000242s00021058	-	-	-	-	K13457	ko04626 Plant-pathogen interaction;;
Glyur000897s00031604	2	69.9567	22.6867	46.8067	Glyur000897s00031604	Glyur000897s00031604	Cyanidin 3-O-galactoside 2''-O-xylosyltransferase FGGT1	GO:0009718:anthocyanin-containing compound biosynthetic process;	-	GO:0035252:UDP-xylosyltransferase activity;	-	-
Glyur000234s00015089	2	4.17333	0.393333	1.87333	Glyur000234s00015089	Glyur000234s00015089	-	-	-	-	-	-
Glyur000138s00011646	2	1.70667	0.0733333	1.39	Glyur000138s00011646	Glyur000138s00011646	-	-	-	-	-	-
Glyur000143s00011192	2	5.26333	0	3.84333	Glyur000143s00011192	Glyur000143s00011192	-	-	-	-	-	-
Glyur002766s00038231	2	2.70667	0.733333	1.51333	Glyur002766s00038231	Glyur002766s00038231	VIN3-like protein 2	GO:0032922:circadian regulation of gene expression;GO:0040029:epigenetic regulation of gene expression;GO:0009908:flower development;GO:1900111:positive regulation of histone H3-K9 dimethylation;GO:0048587:regulation of short-day photoperiodism, flowering;GO:0009409:response to cold;GO:0010228:vegetative to reproductive phase transition of meristem;GO:0010048:vernalization response;	GO:0005677:chromatin silencing complex;GO:0031519:PcG protein complex;GO:0009506:plasmodesma;	GO:0003677:DNA binding;GO:0042802:identical protein binding;GO:0046872:metal ion binding;GO:0035064:methylated histone binding;	-	-
Glyur000279s00013265	2	2.81333	0.553333	2.07333	Glyur000279s00013265	Glyur000279s00013265	-	-	-	-	K17592	-
Glyur000908s00027279	2	40.8833	10.4567	32.3467	Glyur000908s00027279	Glyur000908s00027279	-	-	-	-	-	-
Glyur000139s00009288	2	39.3233	8.62667	26.2933	Glyur000139s00009288	Glyur000139s00009288	Serine carboxypeptidase-like 45	GO:0006508:proteolysis;	GO:0005576:extracellular region;GO:0009505:plant-type cell wall;GO:0009506:plasmodesma;	GO:0004185:serine-type carboxypeptidase activity;	K16297	-
Glyur000911s00029415	2	1.93667	0.373333	1.06333	Glyur000911s00029415	Glyur000911s00029415	26S proteasome non-ATPase regulatory subunit 11 homolog	GO:0030163:protein catabolic process;GO:0006511:ubiquitin-dependent protein catabolic process;	GO:0005634:nucleus;GO:0009506:plasmodesma;GO:0000502:proteasome complex;GO:0008541:proteasome regulatory particle, lid subcomplex;	GO:0005198:structural molecule activity;	K03036	ko03050 Proteasome;;
Glyur001501s00031073	2	8.40667	2.25333	4.73	Glyur001501s00031073	Glyur001501s00031073	Adenylate kinase 5, chloroplastic	GO:0006165:obsolete nucleoside diphosphate phosphorylation;GO:0009142:nucleoside triphosphate biosynthetic process;	GO:0009507:chloroplast;GO:0009941:chloroplast envelope;GO:0009534:chloroplast thylakoid;GO:0009535:chloroplast thylakoid membrane;GO:0005737:cytoplasm;GO:0009536:plastid;	GO:0004017:adenylate kinase activity;GO:0005524:ATP binding;GO:0004127:cytidylate kinase activity;GO:0004550:nucleoside diphosphate kinase activity;	K00939	ko00230 Purine metabolism;ko00730 Thiamine metabolism;ko01100 Metabolic pathways;ko01110 Biosynthesis of secondary metabolites;ko01232 Nucleotide metabolism;ko01240 Biosynthesis of cofactors;;
Glyur000027s00001581	2	3.06	0.496667	2.99	Glyur000027s00001581	Glyur000027s00001581	Protein GRAVITROPIC IN THE LIGHT 1	GO:0009959:negative gravitropism;GO:0009639:response to red or far red light;	-	-	-	-
Glyur001011s00030366	2	12.18	2.51667	6.39667	Glyur001011s00030366	Glyur001011s00030366	Protein SULFUR DEFICIENCY-INDUCED 1	GO:0010438:cellular response to sulfur starvation;GO:0010439:regulation of glucosinolate biosynthetic process;GO:0006792:regulation of sulfur utilization;	GO:0005634:nucleus;GO:0017053:transcription repressor complex;	-	-	-
Glyur003070s00039565	2	1.27667	0.23	0.803333	Glyur003070s00039565	Glyur003070s00039565	Probable LRR receptor-like serine/threonine-protein kinase IRK	GO:0006468:protein phosphorylation;GO:0051302:regulation of cell division;GO:0048364:root development;	GO:0005886:plasma membrane;	GO:0005524:ATP binding;GO:0106310:protein serine kinase activity;GO:0004674:protein serine/threonine kinase activity;	-	-
Glyur000001s00000152	2	4.16667	0.18	3.42667	Glyur000001s00000152	Glyur000001s00000152	-	-	-	-	K14490	ko04075 Plant hormone signal transduction;;
Glyur000247s00015517	2	5.32	1.36667	3.12333	Glyur000247s00015517	Glyur000247s00015517	AAA-ATPase ASD, mitochondrial	GO:0010154:fruit development;GO:0009737:response to abscisic acid;GO:0009409:response to cold;GO:0009651:response to salt stress;GO:0009414:response to water deprivation;GO:0010431:seed maturation;	GO:0005783:endoplasmic reticulum;GO:0031966:mitochondrial membrane;GO:0005739:mitochondrion;	GO:0005524:ATP binding;GO:0016887:ATP hydrolysis activity;	K08900	-
Glyur001601s00027176	2	328.397	74.9533	209.68	Glyur001601s00027176	Glyur001601s00027176	Zinc finger protein ZAT8	GO:0071456:cellular response to hypoxia;GO:0006355:regulation of DNA-templated transcription;GO:0010200:response to chitin;	GO:0005634:nucleus;	GO:0003700:DNA-binding transcription factor activity;GO:0046872:metal ion binding;	-	-
Glyur000266s00012639	2	2.72667	0.946667	2.49333	Glyur000266s00012639	Glyur000266s00012639	-	-	-	-	-	-
Glyur000802s00023736	2	4.81667	1.62	2.93333	Glyur000802s00023736	Glyur000802s00023736	Disease resistance protein RPV1	GO:0050832:defense response to fungus;GO:0043068:positive regulation of programmed cell death;GO:0007165:signal transduction;	GO:0005737:cytoplasm;GO:0005634:nucleus;	GO:0043531:ADP binding;GO:0050135:NAD(P)+ nucleosidase activity;GO:0061809:NAD+ nucleotidase, cyclic ADP-ribose generating;GO:0042803:protein homodimerization activity;	-	-
Glyur001222s00036450	2	10.01	1.35333	10.4967	Glyur001222s00036450	Glyur001222s00036450	-	-	-	-	-	-
Glyur000108s00010432	2	122.22	29.45	67.8233	Glyur000108s00010432	Glyur000108s00010432	Protein WALLS ARE THIN 1	GO:0009851:auxin biosynthetic process;GO:0010315:auxin export across the plasma membrane;GO:0009734:auxin-activated signaling pathway;GO:0071555:cell wall organization;GO:0006952:defense response;GO:0009834:plant-type secondary cell wall biogenesis;GO:0090355:positive regulation of auxin metabolic process;GO:0090358:positive regulation of tryptophan metabolic process;GO:0000162:tryptophan biosynt…	GO:0000325:plant-type vacuole;GO:0009705:plant-type vacuole membrane;GO:0005886:plasma membrane;	GO:0022857:transmembrane transporter activity;	-	-
Glyur000453s00023822	2	5.30333	1.19333	4.06	Glyur000453s00023822	Glyur000453s00023822	DeSI-like protein At4g17486	GO:0016579:protein deubiquitination;GO:0070646:protein modification by small protein removal;	-	GO:0101005:deubiquitinase activity;	-	-
Glyur002055s00039236	2	7.38667	1.61	9.21	Glyur002055s00039236	Glyur002055s00039236	Histone H2AX	-	GO:0000786:nucleosome;GO:0005634:nucleus;	GO:0003677:DNA binding;GO:0046982:protein heterodimerization activity;GO:0030527:structural constituent of chromatin;	K11251	ko03082 ATP-dependent chromatin remodeling;;
Glyur000563s00023598	2	11.02	3.46	6.55667	Glyur000563s00023598	Glyur000563s00023598	-	-	-	-	-	-
Glyur001542s00036585	2	3.91333	0.713333	2.49667	Glyur001542s00036585	Glyur001542s00036585	Cyclin-D3-2	GO:0051301:cell division;GO:0010444:guard mother cell differentiation;GO:0044772:mitotic cell cycle phase transition;GO:0000079:regulation of cyclin-dependent protein serine/threonine kinase activity;GO:1901371:regulation of leaf morphogenesis;GO:0048316:seed development;	GO:0000307:cyclin-dependent protein kinase holoenzyme complex;GO:0005737:cytoplasm;GO:0005634:nucleus;	GO:0016538:cyclin-dependent protein serine/threonine kinase regulator activity;	-	-
Glyur000379s00015001	2	5.34667	0.71	3.96333	Glyur000379s00015001	Glyur000379s00015001	-	-	-	-	-	-
Glyur000236s00014238	2	15.96	4.36	9.54	Glyur000236s00014238	Glyur000236s00014238	Nucleobase-ascorbate transporter 3	GO:0098702:adenine import across plasma membrane;GO:0098710:guanine import across plasma membrane;GO:0035344:hypoxanthine transport;GO:0098721:uracil import across plasma membrane;	GO:0005886:plasma membrane;GO:0009506:plasmodesma;	GO:0015207:adenine transmembrane transporter activity;GO:0015208:guanine transmembrane transporter activity;GO:0015294:solute:monoatomic cation symporter activity;GO:0015210:uracil transmembrane transporter activity;	K14611	-
Glyur000994s00025826	2	4.54667	0.77	2.49333	Glyur000994s00025826	Glyur000994s00025826	-	-	-	-	-	-
Glyur005039s00043092	2	5.11333	0	3.48333	Glyur005039s00043092	Glyur005039s00043092	-	-	-	-	-	-
Glyur000070s00008074	2	4.88667	1.42	2.84667	Glyur000070s00008074	Glyur000070s00008074	-	-	-	-	-	-
Glyur001259s00024419	2	2.85333	0.726667	1.90333	Glyur001259s00024419	Glyur001259s00024419	CDPK-related kinase 7	GO:0035556:intracellular signal transduction;GO:0018105:peptidyl-serine phosphorylation;GO:0046777:protein autophosphorylation;	GO:0005737:cytoplasm;GO:0016020:membrane;GO:0005634:nucleus;	GO:0005524:ATP binding;GO:0009931:calcium-dependent protein serine/threonine kinase activity;GO:0005516:calmodulin binding;GO:0004683:calmodulin-dependent protein kinase activity;GO:0046872:metal ion binding;GO:0106310:protein serine kinase activity;	K00924	-
Glyur000385s00019792	2	1.90333	0.28	1.01333	Glyur000385s00019792	Glyur000385s00019792	-	-	-	-	K05387	-
Glyur000675s00024236	2	3.43667	0.896667	3.55667	Glyur000675s00024236	Glyur000675s00024236	-	-	-	-	-	-
Glyur000133s00010350	2	55.02	11.5133	47.84	Glyur000133s00010350	Glyur000133s00010350	-	-	-	-	-	-
Glyur000151s00010756	2	2.46667	0.503333	1.32667	Glyur000151s00010756	Glyur000151s00010756	Nitrate regulatory gene2 protein	GO:0071249:cellular response to nitrate;GO:0015706:nitrate transmembrane transport;GO:0071705:nitrogen compound transport;GO:0010167:response to nitrate;GO:1901698:response to nitrogen compound;	GO:0005634:nucleus;	-	-	-
Glyur000014s00002507	2	0.643333	0.0533333	0.7	Glyur000014s00002507	Glyur000014s00002507	Mitotic checkpoint serine/threonine-protein kinase BUB1	GO:0051301:cell division;GO:0051754:meiotic sister chromatid cohesion, centromeric;GO:0007094:mitotic spindle assembly checkpoint signaling;GO:0006468:protein phosphorylation;	GO:0000776:kinetochore;GO:0005634:nucleus;	GO:0005524:ATP binding;GO:0004672:protein kinase activity;GO:0106310:protein serine kinase activity;GO:0004674:protein serine/threonine kinase activity;	K02178	-
Glyur000025s00003378	2	5.61333	0.686667	5.6	Glyur000025s00003378	Glyur000025s00003378	-	-	-	-	-	-
Glyur000129s00012457	2	4.53333	1.42	3.59333	Glyur000129s00012457	Glyur000129s00012457	65-kDa microtubule-associated protein 3	GO:0000911:cytokinesis by cell plate formation;GO:0052096:formation of syncytium involving giant cell for nutrient acquisition;GO:0000226:microtubule cytoskeleton organization;GO:0046785:microtubule polymerization;GO:0000280:nuclear division;GO:0009624:response to nematode;	GO:0055028:cortical microtubule;GO:0005737:cytoplasm;GO:0005874:microtubule;GO:0005634:nucleus;GO:0009524:phragmoplast;GO:0009574:preprophase band;GO:0005819:spindle;	GO:0008017:microtubule binding;	K16732	-
Glyur000482s00021731	2	9.10333	1.82667	10.2767	Glyur000482s00021731	Glyur000482s00021731	-	-	-	-	-	-
Glyur003785s00046631	2	28.0833	5.26	14.83	Glyur003785s00046631	Glyur003785s00046631	-	-	-	-	-	-
Glyur000577s00027229	2	5.66	0.956667	3.77333	Glyur000577s00027229	Glyur000577s00027229	-	-	-	-	-	-
Glyur001244s00034322	2	1.78667	0.383333	1.46	Glyur001244s00034322	Glyur001244s00034322	-	-	-	-	-	-
Glyur001888s00038687	2	4.87333	1.09	2.67	Glyur001888s00038687	Glyur001888s00038687	Probable plastid-lipid-associated protein 11, chloroplastic	-	GO:0009534:chloroplast thylakoid;	-	-	-
Glyur000512s00017074	2	63.1633	18.7467	68.2733	Glyur000512s00017074	Glyur000512s00017074	Pectinesterase 1	GO:0042545:cell wall modification;GO:0045490:pectin catabolic process;	GO:0005576:extracellular region;	GO:0045330:aspartyl esterase activity;GO:0004857:enzyme inhibitor activity;GO:0030599:pectinesterase activity;	K01051	ko00040 Pentose and glucuronate interconversions;ko01100 Metabolic pathways;;
Glyur000008s00001320	2	15.1433	3.92667	14.1133	Glyur000008s00001320	Glyur000008s00001320	Geraniol 8-hydroxylase	GO:0016099:monoterpenoid biosynthetic process;	GO:0005789:endoplasmic reticulum membrane;	GO:0102811:geraniol 10-hydroxylase activity;GO:0020037:heme binding;GO:0005506:iron ion binding;GO:0016709:oxidoreductase activity, acting on paired donors, with incorporation or reduction of molecular oxygen, NAD(P)H as one donor, and incorporation of one atom of oxygen;	-	-
Glyur003517s00036845	2	0.973333	0.0433333	0.486667	Glyur003517s00036845	Glyur003517s00036845	-	-	-	-	-	-
Glyur000727s00025958	2	11.01	2.96	6.17667	Glyur000727s00025958	Glyur000727s00025958	-	-	-	-	-	-
Glyur001110s00027599	2	8.53	2.43667	6.76	Glyur001110s00027599	Glyur001110s00027599	-	-	-	-	-	-
Glyur000031s00004373	2	1.06667	0.0533333	0.513333	Glyur000031s00004373	Glyur000031s00004373	-	-	-	-	K18811	-
Glyur002309s00039179	2	2.06333	0.226667	2.53	Glyur002309s00039179	Glyur002309s00039179	-	-	-	-	-	-
Glyur000891s00035360	2	0.626667	0	0.256667	Glyur000891s00035360	Glyur000891s00035360	-	-	-	-	-	-
Glyur000093s00009409	2	28.9833	9.87333	23.45	Glyur000093s00009409	Glyur000093s00009409	-	-	-	-	-	-
Glyur000110s00011752	2	4.89	0.63	4.27667	Glyur000110s00011752	Glyur000110s00011752	-	-	-	-	-	-
Glyur000104s00005992	2	10.1233	3.74333	6.33333	Glyur000104s00005992	Glyur000104s00005992	Transmembrane 9 superfamily member 5	GO:0072657:protein localization to membrane;GO:0009624:response to nematode;	GO:0010008:endosome membrane;GO:0000139:Golgi membrane;GO:0016020:membrane;	-	-	-
Glyur000698s00016586	2	16.43	6.07667	12.21	Glyur000698s00016586	Glyur000698s00016586	-	-	-	-	-	-
Glyur000844s00023282	2	1.52667	0.3	1.17333	Glyur000844s00023282	Glyur000844s00023282	Rho GTPase-activating protein 1	GO:0007165:signal transduction;	-	GO:0005096:GTPase activator activity;	-	-
Glyur000724s00029522	2	10.55	3.24667	7.15667	Glyur000724s00029522	Glyur000724s00029522	-	-	-	-	K08237	-
Glyur002519s00043912	2	3.43	0	1.68667	Glyur002519s00043912	Glyur002519s00043912	-	-	-	-	-	-
Glyur000605s00024926	2	3.90667	1.25333	2.33	Glyur000605s00024926	Glyur000605s00024926	Endo-1,4-beta-xylanase 1	GO:0045493:xylan catabolic process;	GO:0005576:extracellular region;GO:0009505:plant-type cell wall;	GO:0031176:endo-1,4-beta-xylanase activity;	-	-
Glyur000620s00017799	2	2.98667	0.666667	1.80333	Glyur000620s00017799	Glyur000620s00017799	Protein argonaute 16	GO:0035194:regulatory ncRNA-mediated post-transcriptional gene silencing;	GO:0005737:cytoplasm;	GO:0004521:RNA endonuclease activity;GO:0003723:RNA binding;	K11593	-
Glyur000730s00036461	2	6.70667	0.926667	6.27	Glyur000730s00036461	Glyur000730s00036461	Transcription factor MYB106	GO:0000902:cell morphogenesis;GO:0035017:cuticle pattern formation;GO:1901957:regulation of cutin biosynthetic process;GO:0010091:trichome branching;	GO:0005634:nucleus;	GO:0003677:DNA binding;	K09422	-
Glyur000958s00027845	2	5.56667	1.79333	3.49	Glyur000958s00027845	Glyur000958s00027845	Probable inactive receptor kinase RLK902	GO:0006468:protein phosphorylation;	GO:0005829:cytosol;GO:0005886:plasma membrane;GO:0009506:plasmodesma;	GO:0005524:ATP binding;GO:0004672:protein kinase activity;	-	-
Glyur000270s00013269	2	27.8467	9.62333	20.6833	Glyur000270s00013269	Glyur000270s00013269	MADS-box transcription factor 27	GO:0045944:positive regulation of transcription by RNA polymerase II;GO:0006357:regulation of transcription by RNA polymerase II;	GO:0005634:nucleus;	GO:0000981:DNA-binding transcription factor activity, RNA polymerase II-specific;GO:0046983:protein dimerization activity;GO:0000978:RNA polymerase II cis-regulatory region sequence-specific DNA binding;	K09264	-
Glyur000116s00009228	2	0.933333	0.106667	0.433333	Glyur000116s00009228	Glyur000116s00009228	Triacylglycerol lipase OBL1	GO:0016042:lipid catabolic process;	GO:0005811:lipid droplet;GO:0016020:membrane;	GO:0004806:triglyceride lipase activity;	-	-
Glyur001102s00033852	2	1.82	0	0.956667	Glyur001102s00033852	Glyur001102s00033852	-	-	-	-	-	-
Glyur001814s00036627	2	3.49	0.76	2.46333	Glyur001814s00036627	Glyur001814s00036627	-	-	-	-	K01246	ko03410 Base excision repair;;
Glyur000263s00013576	2	25.8333	7.02	20.1	Glyur000263s00013576	Glyur000263s00013576	-	-	-	-	K14505	ko04075 Plant hormone signal transduction;;
Glyur000117s00007621	2	99.24	29.3233	60.6333	Glyur000117s00007621	Glyur000117s00007621	MACPF domain-containing protein NSL1	GO:0008219:cell death;GO:0052542:defense response by callose deposition;GO:0006955:immune response;GO:0009626:plant-type hypersensitive response;GO:2000031:regulation of salicylic acid mediated signaling pathway;GO:0010337:regulation of salicylic acid metabolic process;GO:0009651:response to salt stress;	GO:0005634:nucleus;	-	-	-
Glyur000011s00000732	2	4.4	0.903333	3.03667	Glyur000011s00000732	Glyur000011s00000732	-	-	-	-	K01246	ko03410 Base excision repair;;
Glyur000674s00021158	2	5.14	1.44333	3.65667	Glyur000674s00021158	Glyur000674s00021158	-	-	-	-	-	-
Glyur004199s00038359	2	3.57667	0.116667	1.85667	Glyur004199s00038359	Glyur004199s00038359	Lysine-specific demethylase JMJ21	-	GO:0005737:cytoplasm;GO:0005634:nucleus;	GO:0046872:metal ion binding;GO:0016491:oxidoreductase activity;	-	-
Glyur000334s00019184	2	54.7367	15.51	42.57	Glyur000334s00019184	Glyur000334s00019184	bZIP transcription factor 11	GO:0017148:negative regulation of translation;GO:0045893:positive regulation of DNA-templated transcription;GO:0009744:response to sucrose;GO:0080149:sucrose induced translational repression;	GO:0005634:nucleus;	GO:0003700:DNA-binding transcription factor activity;GO:0046982:protein heterodimerization activity;GO:0043565:sequence-specific DNA binding;GO:0000976:transcription cis-regulatory region binding;	-	-
Glyur005197s00044918	2	5.12667	1.19333	5.11667	Glyur005197s00044918	Glyur005197s00044918	-	-	-	-	-	-
Glyur004426s00044519	2	26.9433	9.57667	22.72	Glyur004426s00044519	Glyur004426s00044519	Linamarin synthase 2	GO:0006952:defense response;	-	GO:0050057:linamarin synthase activity;	-	-
Glyur000020s00001799	2	2.00333	0.51	1.33	Glyur000020s00001799	Glyur000020s00001799	Pentatricopeptide repeat-containing protein At1g11710, mitochondrial	-	GO:0005739:mitochondrion;	-	-	-
Glyur000022s00002077	2	10.45	2.59	8.90667	Glyur000022s00002077	Glyur000022s00002077	-	-	-	-	-	-
Glyur000875s00029462	2	1.37333	0.0733333	0.97	Glyur000875s00029462	Glyur000875s00029462	-	-	-	-	-	-
Glyur000068s00006840	2	6.13667	2.19667	5.91333	Glyur000068s00006840	Glyur000068s00006840	L-ascorbate oxidase homolog	-	GO:0005576:extracellular region;	GO:0005507:copper ion binding;GO:0016491:oxidoreductase activity;	-	-
Glyur000438s00022649	2	6.07	1.05333	4.85667	Glyur000438s00022649	Glyur000438s00022649	-	-	-	-	-	-
Glyur000315s00012778	2	1.95667	0.3	1.02333	Glyur000315s00012778	Glyur000315s00012778	-	-	-	-	K10398	ko04814 Motor proteins;;
Glyur000212s00017537	2	6.18	1.86667	6.51333	Glyur000212s00017537	Glyur000212s00017537	AP2-like ethylene-responsive transcription factor CRL5	GO:0048830:adventitious root development;GO:0080037:negative regulation of cytokinin-activated signaling pathway;	GO:0005634:nucleus;	GO:0003677:DNA binding;GO:0003700:DNA-binding transcription factor activity;	K09285	-
Glyur000091s00010556	2	4.12667	1.39667	4.06333	Glyur000091s00010556	Glyur000091s00010556	-	-	-	-	-	-
Glyur000219s00011593	2	8.47667	3.07667	7.44667	Glyur000219s00011593	Glyur000219s00011593	Protein PAF1 homolog	GO:0009908:flower development;GO:0016571:histone methylation;GO:0009910:negative regulation of flower development;GO:0006368:transcription elongation by RNA polymerase II;	GO:0016593:Cdc73/Paf1 complex;GO:0005634:nucleus;	GO:0003682:chromatin binding;GO:0000993:RNA polymerase II complex binding;	K15174	-
Glyur000910s00020565	2	5.93667	1.44	3.23333	Glyur000910s00020565	Glyur000910s00020565	-	-	-	-	-	-
Glyur000261s00014370	2	5.83	1.72	4.91667	Glyur000261s00014370	Glyur000261s00014370	DNA replication licensing factor MCM3	GO:0006271:DNA strand elongation involved in DNA replication;GO:0006268:DNA unwinding involved in DNA replication;GO:0000727:double-strand break repair via break-induced replication;GO:1902975:mitotic DNA replication initiation;	GO:0042555:MCM complex;GO:0005634:nucleus;GO:0000347:THO complex;	GO:0005524:ATP binding;GO:0016887:ATP hydrolysis activity;GO:0004386:helicase activity;GO:0003697:single-stranded DNA binding;	K02541	ko03030 DNA replication;;
Glyur000161s00011276	2	31.46	5.45333	16.9933	Glyur000161s00011276	Glyur000161s00011276	-	-	-	-	-	-
Glyur000172s00014908	2	10.2833	3.71333	8.6	Glyur000172s00014908	Glyur000172s00014908	-	-	-	-	-	-
Glyur000246s00016984	2	1.82333	0.133333	0.863333	Glyur000246s00016984	Glyur000246s00016984	-	-	-	-	K01513	ko00230 Purine metabolism;ko00240 Pyrimidine metabolism;ko00500 Starch and sucrose metabolism;ko00740 Riboflavin metabolism;ko00760 Nicotinate and nicotinamide metabolism;ko00770 Pantothenate and CoA biosynthesis;ko01100 Metabolic pathways;ko01110 Biosynthesis of secondary metabolites;ko01232 Nucleotide metabolism;;
Glyur000661s00022609	2	0.586667	0.0133333	0.586667	Glyur000661s00022609	Glyur000661s00022609	High mobility group B protein 9	GO:0000741:karyogamy;GO:0010197:polar nucleus fusion;GO:0006355:regulation of DNA-templated transcription;	GO:0005634:nucleus;	GO:0003677:DNA binding;GO:0003700:DNA-binding transcription factor activity;	-	-
Glyur000300s00017252	2	13.9467	4.99667	10.0333	Glyur000300s00017252	Glyur000300s00017252	Putative receptor-like protein kinase At1g80870	GO:0006468:protein phosphorylation;	GO:0005886:plasma membrane;	GO:0005524:ATP binding;GO:0106310:protein serine kinase activity;GO:0004674:protein serine/threonine kinase activity;	-	-
Glyur000363s00015348	2	0.606667	0	0.78	Glyur000363s00015348	Glyur000363s00015348	-	-	-	-	-	-
Glyur000332s00014974	2	10.37	2.83	7.71667	Glyur000332s00014974	Glyur000332s00014974	Low affinity sulfate transporter 3	-	GO:0016020:membrane;	GO:0008271:secondary active sulfate transmembrane transporter activity;	K17469	-
Glyur000213s00016108	2	4.02667	0.323333	1.95	Glyur000213s00016108	Glyur000213s00016108	Cysteine-rich receptor-like protein kinase 25	GO:0042742:defense response to bacterium;GO:0006468:protein phosphorylation;	GO:0005886:plasma membrane;	GO:0005524:ATP binding;GO:0106310:protein serine kinase activity;GO:0004674:protein serine/threonine kinase activity;	-	-
Glyur000118s00009660	2	24.6367	7.44333	18.36	Glyur000118s00009660	Glyur000118s00009660	-	-	-	-	-	-
Glyur000107s00007252	2	7.82	1.28	5.64	Glyur000107s00007252	Glyur000107s00007252	Probable WRKY transcription factor 50	GO:0050832:defense response to fungus;GO:0009867:jasmonic acid mediated signaling pathway;	GO:0005634:nucleus;	GO:0003700:DNA-binding transcription factor activity;GO:0043565:sequence-specific DNA binding;	-	-
Glyur003084s00034089	2	17.9433	3.87	12.1533	Glyur003084s00034089	Glyur003084s00034089	-	-	-	-	-	-
Glyur000188s00019468	2	1.43333	0.283333	0.88	Glyur000188s00019468	Glyur000188s00019468	Laccase-17	GO:0009809:lignin biosynthetic process;GO:0046274:lignin catabolic process;GO:0009698:phenylpropanoid metabolic process;	GO:0048046:apoplast;GO:0009505:plant-type cell wall;	GO:0005507:copper ion binding;GO:0052716:hydroquinone:oxygen oxidoreductase activity;GO:0016491:oxidoreductase activity;	K05909	-
Glyur000300s00017262	2	211.637	73.6733	165.863	Glyur000300s00017262	Glyur000300s00017262	-	-	-	-	-	-
Glyur000050s00005701	2	3.26667	0.93	3.21667	Glyur000050s00005701	Glyur000050s00005701	Replication protein A 70 kDa DNA-binding subunit B	GO:0006281:DNA repair;GO:0006268:DNA unwinding involved in DNA replication;GO:0000724:double-strand break repair via homologous recombination;GO:0051321:meiotic cell cycle;GO:0006289:nucleotide-excision repair;GO:0010224:response to UV-B;GO:0007004:telomere maintenance via telomerase;	GO:0005662:DNA replication factor A complex;	GO:0003684:damaged DNA binding;GO:0046872:metal ion binding;GO:0043047:single-stranded telomeric DNA binding;	K07466	ko03030 DNA replication;ko03420 Nucleotide excision repair;ko03430 Mismatch repair;ko03440 Homologous recombination;;
Glyur001102s00033857	2	1.36667	0.116667	0.763333	Glyur001102s00033857	Glyur001102s00033857	-	-	-	-	-	-
Glyur007541s00043596	2	3.77667	0.656667	4.17	Glyur007541s00043596	Glyur007541s00043596	-	-	-	-	-	-
Glyur000588s00020455	2	5.01	1.11667	3.76667	Glyur000588s00020455	Glyur000588s00020455	Mitotic spindle checkpoint protein MAD2	GO:0051301:cell division;GO:0007094:mitotic spindle assembly checkpoint signaling;GO:0007346:regulation of mitotic cell cycle;	GO:0010369:chromocenter;GO:0005737:cytoplasm;GO:0000776:kinetochore;GO:0005828:kinetochore microtubule;GO:0005635:nuclear envelope;GO:0005654:nucleoplasm;GO:0005634:nucleus;GO:0005876:spindle microtubule;	-	K02537	-
Glyur000012s00000567	2	2.93	0.943333	1.88667	Glyur000012s00000567	Glyur000012s00000567	-	-	-	-	-	-
Glyur000578s00021014	2	5.44667	1.71333	4.25333	Glyur000578s00021014	Glyur000578s00021014	Probable pinoresinol-lariciresinol reductase 3	GO:1900057:positive regulation of leaf senescence;GO:0033194:response to hydroperoxide;	-	GO:0010283:pinoresinol reductase activity;	-	-
Glyur002511s00035434	2	1.61	0.476667	1.01667	Glyur002511s00035434	Glyur002511s00035434	ABC transporter C family member 3	GO:0055085:transmembrane transport;	GO:0048046:apoplast;GO:0016020:membrane;GO:0000325:plant-type vacuole;GO:0009506:plasmodesma;GO:0005774:vacuolar membrane;GO:0005773:vacuole;	GO:0015431:ABC-type glutathione S-conjugate transporter activity;GO:0008559:ABC-type xenobiotic transporter activity;GO:0005524:ATP binding;GO:0016887:ATP hydrolysis activity;GO:0042626:ATPase-coupled transmembrane transporter activity;GO:0010290:chlorophyll catabolite transmembrane transporter activity;	K05665	ko02010 ABC transporters;;
Glyur000214s00016029	2	2.28333	0.413333	1.78333	Glyur000214s00016029	Glyur000214s00016029	Protein trichome birefringence-like 11	-	GO:0005794:Golgi apparatus;GO:0016020:membrane;	GO:0016413:O-acetyltransferase activity;	-	-
Glyur002222s00037902	2	8.30333	1.21	11.6667	Glyur002222s00037902	Glyur002222s00037902	Subtilisin-like protease Glyma18g48580	GO:0006508:proteolysis;GO:0009610:response to symbiotic fungus;	GO:0005576:extracellular region;	GO:0004252:serine-type endopeptidase activity;	-	-
Glyur000544s00017441	2	3.23667	1.08333	2.31333	Glyur000544s00017441	Glyur000544s00017441	Probable inactive ATP-dependent zinc metalloprotease FTSHI 5, chloroplastic	GO:0045454:cell redox homeostasis;GO:0009658:chloroplast organization;GO:0045037:protein import into chloroplast stroma;GO:0006508:proteolysis;GO:0080093:regulation of photorespiration;	GO:0009507:chloroplast;GO:0009941:chloroplast envelope;GO:0009706:chloroplast inner membrane;GO:0009534:chloroplast thylakoid;GO:0005829:cytosol;GO:0009506:plasmodesma;GO:0062091:Ycf2/FtsHi complex;	GO:0005524:ATP binding;GO:0016887:ATP hydrolysis activity;GO:0004176:ATP-dependent peptidase activity;GO:0016464:chloroplast protein-transporting ATPase activity;GO:0004222:metalloendopeptidase activity;	-	-
Glyur000011s00000737	2	3.2	0.926667	3.06667	Glyur000011s00000737	Glyur000011s00000737	-	-	-	-	-	-
Glyur000054s00005342	2	1.02333	0.0533333	0.443333	Glyur000054s00005342	Glyur000054s00005342	Probable indole-3-pyruvate monooxygenase YUCCA5	GO:0009851:auxin biosynthetic process;GO:0009723:response to ethylene;	-	GO:0050660:flavin adenine dinucleotide binding;GO:0103075:indole-3-pyruvate monooxygenase activity;GO:0004497:monooxygenase activity;GO:0004499:N,N-dimethylaniline monooxygenase activity;GO:0050661:NADP binding;	K11816	ko00380 Tryptophan metabolism;ko01100 Metabolic pathways;;
Glyur000114s00010488	2	0.36	0.0133333	0.19	Glyur000114s00010488	Glyur000114s00010488	-	-	-	-	K04730	-
Glyur000075s00007184	2	1.85333	0.366667	1.36667	Glyur000075s00007184	Glyur000075s00007184	Glucomannan 4-beta-mannosyltransferase 9	GO:0071555:cell wall organization;GO:0009294:DNA-mediated transformation;GO:0009617:response to bacterium;	GO:0005794:Golgi apparatus;GO:0000139:Golgi membrane;	GO:0047259:glucomannan 4-beta-mannosyltransferase activity;GO:0016757:glycosyltransferase activity;GO:0051753:mannan synthase activity;	K13680	-
Glyur000054s00005338	2	7.41	2.40333	5.17667	Glyur000054s00005338	Glyur000054s00005338	-	-	-	-	-	-
Glyur002601s00039508	2	2.69333	0.173333	3.89	Glyur002601s00039508	Glyur002601s00039508	-	-	-	-	-	-
Glyur000157s00015846	2	16.4133	4.93	12.2167	Glyur000157s00015846	Glyur000157s00015846	-	-	-	-	-	-
Glyur001125s00035751	2	0.693333	0	0.4	Glyur001125s00035751	Glyur001125s00035751	-	-	-	-	-	-
Glyur000004s00000485	2	19.3533	3.55	19.8667	Glyur000004s00000485	Glyur000004s00000485	Scarecrow-like protein 14	GO:0045893:positive regulation of DNA-templated transcription;GO:0006355:regulation of DNA-templated transcription;GO:0080183:response to photooxidative stress;GO:0009410:response to xenobiotic stimulus;	GO:0005829:cytosol;GO:0005634:nucleus;	GO:0003700:DNA-binding transcription factor activity;GO:0043565:sequence-specific DNA binding;GO:0000976:transcription cis-regulatory region binding;	-	-
Glyur000044s00005192	2	1.50667	0.386667	0.843333	Glyur000044s00005192	Glyur000044s00005192	Transcription factor bHLH103	GO:0006357:regulation of transcription by RNA polymerase II;	GO:0005634:nucleus;	GO:0003700:DNA-binding transcription factor activity;GO:0000981:DNA-binding transcription factor activity, RNA polymerase II-specific;GO:0046983:protein dimerization activity;GO:0000978:RNA polymerase II cis-regulatory region sequence-specific DNA binding;	-	-
Glyur000070s00008087	2	0.606667	0	0.266667	Glyur000070s00008087	Glyur000070s00008087	-	-	-	-	-	-
Glyur000022s00002045	2	14.47	3.47	10.6	Glyur000022s00002045	Glyur000022s00002045	-	-	-	-	-	-
Glyur001618s00028951	2	2.67	0.813333	2.09667	Glyur001618s00028951	Glyur001618s00028951	-	-	-	-	-	-
Glyur000269s00013896	2	1.72333	0.166667	1.75	Glyur000269s00013896	Glyur000269s00013896	Ubiquitin-conjugating enzyme E2 20	GO:0031145:anaphase-promoting complex-dependent catabolic process;GO:0000209:protein polyubiquitination;GO:0030071:regulation of mitotic metaphase/anaphase transition;	GO:0005634:nucleus;	GO:0005524:ATP binding;GO:0061631:ubiquitin conjugating enzyme activity;GO:0004842:ubiquitin-protein transferase activity;	K06688	ko04120 Ubiquitin mediated proteolysis;;
Glyur000122s00010166	2	392.433	118.387	427.877	Glyur000122s00010166	Glyur000122s00010166	Pathogenesis-related protein 1	GO:0006952:defense response;GO:0010266:response to vitamin B1;GO:0009414:response to water deprivation;GO:0009627:systemic acquired resistance;	GO:0048046:apoplast;GO:0005615:extracellular space;GO:0099503:secretory vesicle;	-	K13449	ko04016 MAPK signaling pathway - plant;ko04075 Plant hormone signal transduction;ko04626 Plant-pathogen interaction;;
Glyur000266s00012610	2	1.20333	0.353333	0.783333	Glyur000266s00012610	Glyur000266s00012610	-	-	-	-	-	-
Glyur000570s00022987	2	3.14667	0.2	3.06333	Glyur000570s00022987	Glyur000570s00022987	Cyclin-dependent protein kinase inhibitor SMR6	GO:0007049:cell cycle;GO:0045839:negative regulation of mitotic nuclear division;GO:0032875:regulation of DNA endoreduplication;	GO:0005634:nucleus;	GO:0004860:protein kinase inhibitor activity;	-	-
Glyur003374s00046481	2	1.24	0.0966667	0.673333	Glyur003374s00046481	Glyur003374s00046481	7-deoxyloganetin glucosyltransferase	-	-	GO:0035251:UDP-glucosyltransferase activity;	-	-
Glyur000053s00006425	2	57.2767	15.93	47.3067	Glyur000053s00006425	Glyur000053s00006425	Gallate 1-beta-glucosyltransferase	-	-	GO:0047913:gallate 1-beta-glucosyltransferase activity;	-	-
Glyur000042s00005105	2	4.24	0.673333	4.08	Glyur000042s00005105	Glyur000042s00005105	Microtubule-associated protein RP/EB family member 1C	GO:0051301:cell division;GO:0030865:cortical cytoskeleton organization;GO:0035372:protein localization to microtubule;GO:0031110:regulation of microtubule polymerization or depolymerization;GO:0051225:spindle assembly;GO:0009652:thigmotropism;	GO:0005881:cytoplasmic microtubule;GO:0005815:microtubule organizing center;GO:0035371:microtubule plus-end;GO:0005730:nucleolus;GO:0005634:nucleus;GO:0009524:phragmoplast;GO:0005819:spindle;GO:0051233:spindle midzone;	GO:0008017:microtubule binding;GO:0051010:microtubule plus-end binding;	K10436	-
Glyur000293s00015226	2	12.97	4.64	8	Glyur000293s00015226	Glyur000293s00015226	-	-	-	-	-	-
Glyur000039s00004207	2	8.95	2.34	7.66	Glyur000039s00004207	Glyur000039s00004207	Serine carboxypeptidase-like 45	GO:0006508:proteolysis;	GO:0005576:extracellular region;GO:0009505:plant-type cell wall;GO:0009506:plasmodesma;	GO:0004185:serine-type carboxypeptidase activity;	K16297	-
Glyur000199s00018199	2	76.0567	19.8067	77	Glyur000199s00018199	Glyur000199s00018199	-	-	-	-	-	-
Glyur000466s00022897	2	1.11	0.126667	0.726667	Glyur000466s00022897	Glyur000466s00022897	GATA transcription factor 12	GO:0030154:cell differentiation;GO:0071555:cell wall organization;GO:0007623:circadian rhythm;GO:0045893:positive regulation of DNA-templated transcription;GO:0009416:response to light stimulus;GO:1905177:tracheary element differentiation;	GO:0005634:nucleus;	GO:0003700:DNA-binding transcription factor activity;GO:0000976:transcription cis-regulatory region binding;GO:0008270:zinc ion binding;	-	-
Glyur005286s00042045	2	1.27	0	0.526667	Glyur005286s00042045	Glyur005286s00042045	-	-	-	-	-	-
Glyur000095s00007039	2	2.86	0.293333	1.74	Glyur000095s00007039	Glyur000095s00007039	-	-	-	-	-	-
Glyur000016s00003000	2	2.69	0.44	2.06333	Glyur000016s00003000	Glyur000016s00003000	-	-	-	-	K10727	-
Glyur001158s00022961	2	1.88	0.426667	1.33667	Glyur001158s00022961	Glyur001158s00022961	-	-	-	-	-	-
Glyur000014s00002564	2	3.17667	0.283333	1.99333	Glyur000014s00002564	Glyur000014s00002564	-	-	-	-	-	-
Glyur000710s00027821	2	4.22667	0.613333	3.53333	Glyur000710s00027821	Glyur000710s00027821	Cyclin-dependent kinase B1-2	GO:0000082:G1/S transition of mitotic cell cycle;GO:0010444:guard mother cell differentiation;GO:0006468:protein phosphorylation;GO:0051726:regulation of cell cycle;GO:1902806:regulation of cell cycle G1/S phase transition;GO:0032875:regulation of DNA endoreduplication;GO:0010389:regulation of G2/M transition of mitotic cell cycle;GO:0010468:regulation of gene expression;GO:2000037:regulation of …	GO:0000307:cyclin-dependent protein kinase holoenzyme complex;GO:0005737:cytoplasm;GO:0005634:nucleus;	GO:0005524:ATP binding;GO:0030332:cyclin binding;GO:0004693:cyclin-dependent protein serine/threonine kinase activity;GO:0106310:protein serine kinase activity;GO:0004674:protein serine/threonine kinase activity;GO:0008353:RNA polymerase II CTD heptapeptide repeat kinase activity;	K07760	-
Glyur000439s00019001	2	1.69667	0.363333	1.09	Glyur000439s00019001	Glyur000439s00019001	Probable mitochondrial-processing peptidase subunit beta, mitochondrial	GO:0006508:proteolysis;	GO:0009507:chloroplast;GO:0005829:cytosol;GO:0005743:mitochondrial inner membrane;GO:0005758:mitochondrial intermembrane space;GO:0005759:mitochondrial matrix;GO:0005741:mitochondrial outer membrane;GO:0005750:mitochondrial respiratory chain complex III;GO:0005739:mitochondrion;GO:0005730:nucleolus;GO:0009505:plant-type cell wall;GO:0000325:plant-type vacuole;	GO:0004222:metalloendopeptidase activity;GO:0016491:oxidoreductase activity;GO:0008270:zinc ion binding;	K17732	-
Glyur002309s00039176	2	10.1267	3.36667	8.77333	Glyur002309s00039176	Glyur002309s00039176	Protein OCTOPUS	GO:0030154:cell differentiation;GO:0010588:cotyledon vascular tissue pattern formation;GO:0010088:phloem development;GO:0010233:phloem transport;GO:2000280:regulation of root development;GO:0022622:root system development;	GO:0016324:apical plasma membrane;GO:0009507:chloroplast;GO:0005737:cytoplasm;GO:0005886:plasma membrane;	-	-	-
Glyur000104s00005982	2	5.49667	1.55	3.79	Glyur000104s00005982	Glyur000104s00005982	Beta-1,6-galactosyltransferase GALT29A	GO:0006486:protein glycosylation;	GO:0000139:Golgi membrane;	GO:0008378:galactosyltransferase activity;GO:0008373:sialyltransferase activity;	-	-
Glyur000086s00011510	2	2.28	0.616667	1.62667	Glyur000086s00011510	Glyur000086s00011510	Nucleobase-ascorbate transporter 2	GO:0071702:organic substance transport;	GO:0016020:membrane;	GO:0022857:transmembrane transporter activity;	K14611	-
Glyur000207s00015904	2	1.99	0	2.63667	Glyur000207s00015904	Glyur000207s00015904	-	-	-	-	-	-
Glyur000337s00026847	2	21.6767	7.32333	15.4067	Glyur000337s00026847	Glyur000337s00026847	Peroxidase 17	GO:0042744:hydrogen peroxide catabolic process;GO:0009809:lignin biosynthetic process;GO:0006979:response to oxidative stress;GO:0010228:vegetative to reproductive phase transition of meristem;	GO:0005576:extracellular region;GO:0009505:plant-type cell wall;GO:0005773:vacuole;	GO:0020037:heme binding;GO:0140825:lactoperoxidase activity;GO:0046872:metal ion binding;GO:0004601:peroxidase activity;	K00430	ko00940 Phenylpropanoid biosynthesis;ko01100 Metabolic pathways;ko01110 Biosynthesis of secondary metabolites;;
Glyur000652s00019436	2	0.303333	0.0133333	0.323333	Glyur000652s00019436	Glyur000652s00019436	Formin-like protein 5	GO:0030041:actin filament polymerization;GO:0045010:actin nucleation;GO:0009960:endosperm development;GO:0048317:seed morphogenesis;	GO:0005737:cytoplasm;GO:0016020:membrane;GO:0009524:phragmoplast;	GO:0003779:actin binding;GO:0051015:actin filament binding;	-	-
Glyur000015s00000757	2	84.01	29.13	74.39	Glyur000015s00000757	Glyur000015s00000757	Protein RESPONSE TO LOW SULFUR 2	GO:0098869:cellular oxidant detoxification;GO:0010438:cellular response to sulfur starvation;GO:0009658:chloroplast organization;GO:0042742:defense response to bacterium;GO:0002229:defense response to oomycetes;GO:0045893:positive regulation of DNA-templated transcription;GO:0031347:regulation of defense response;GO:0047484:regulation of response to osmotic stress;GO:0009651:response to salt stre…	-	-	-	-
Glyur000144s00012224	2	13.1467	2.86667	12.21	Glyur000144s00012224	Glyur000144s00012224	-	-	-	-	-	-
Glyur000004s00000506	2	15.96	5.66667	10.1833	Glyur000004s00000506	Glyur000004s00000506	-	-	-	-	-	-
Glyur000248s00011316	2	12.69	3.12667	7.9	Glyur000248s00011316	Glyur000248s00011316	NAC transcription factor 47	GO:0009793:embryo development ending in seed dormancy;GO:0010365:positive regulation of ethylene biosynthetic process;GO:0009413:response to flooding;	GO:0005634:nucleus;	GO:0003700:DNA-binding transcription factor activity;GO:0000976:transcription cis-regulatory region binding;	-	-
Glyur000225s00014725	2	6.50667	2.22667	6.28333	Glyur000225s00014725	Glyur000225s00014725	-	-	-	-	-	-
Glyur001418s00033591	2	2.51667	0.383333	1.28333	Glyur001418s00033591	Glyur001418s00033591	Fatty-acid-binding protein 3, chloroplastic	GO:0006631:fatty acid metabolic process;	GO:0009507:chloroplast;GO:0009570:chloroplast stroma;	GO:0005504:fatty acid binding;GO:0016872:intramolecular lyase activity;	-	-
Glyur007223s00040845	2	1.15	0.02	0.653333	Glyur007223s00040845	Glyur007223s00040845	-	-	-	-	-	-
Glyur000127s00009178	2	2.57667	0.283333	2.25	Glyur000127s00009178	Glyur000127s00009178	-	-	-	-	-	-
Glyur001025s00025607	2	12.99	2.16	7.57333	Glyur001025s00025607	Glyur001025s00025607	Potassium transporter 1	GO:0006813:potassium ion transport;	GO:0016020:membrane;GO:0005886:plasma membrane;	GO:0015079:potassium ion transmembrane transporter activity;	K03549	-
Glyur000656s00026158	2	1.11	0.15	0.836667	Glyur000656s00026158	Glyur000656s00026158	-	-	-	-	-	-
Glyur000290s00015797	2	2.24667	0.213333	1.28667	Glyur000290s00015797	Glyur000290s00015797	LOB domain-containing protein 4	GO:0010087:phloem or xylem histogenesis;	-	GO:0000976:transcription cis-regulatory region binding;	-	-
Glyur000016s00003063	2	4.95	0.966667	4.5	Glyur000016s00003063	Glyur000016s00003063	Probable histone H2A variant 3	-	GO:0000786:nucleosome;GO:0005634:nucleus;	GO:0003677:DNA binding;GO:0046982:protein heterodimerization activity;GO:0030527:structural constituent of chromatin;	K11251	ko03082 ATP-dependent chromatin remodeling;;
Glyur001352s00036835	2	3.32	0.163333	2.17333	Glyur001352s00036835	Glyur001352s00036835	-	-	-	-	-	-
Glyur002426s00035841	2	0.363333	0	0.163333	Glyur002426s00035841	Glyur002426s00035841	-	-	-	-	-	-
Glyur001440s00032391	2	0.93	0.0566667	0.536667	Glyur001440s00032391	Glyur001440s00032391	Delta(14)-sterol reductase	GO:0016126:sterol biosynthetic process;	GO:0005789:endoplasmic reticulum membrane;	GO:0050613:delta14-sterol reductase activity;GO:0050661:NADP binding;GO:0016627:oxidoreductase activity, acting on the CH-CH group of donors;	K00222	ko00100 Steroid biosynthesis;ko01100 Metabolic pathways;ko01110 Biosynthesis of secondary metabolites;;
Glyur000004s00000400	2	4.47	0.67	2.48333	Glyur000004s00000400	Glyur000004s00000400	-	-	-	-	-	-
Glyur000120s00006048	2	0.846667	0	0.443333	Glyur000120s00006048	Glyur000120s00006048	-	-	-	-	-	-
Glyur001701s00038226	2	3.12333	0.246667	2.49333	Glyur001701s00038226	Glyur001701s00038226	-	-	-	-	-	-
Glyur000234s00015096	2	34.4667	10.3533	21.3567	Glyur000234s00015096	Glyur000234s00015096	-	-	-	-	-	-
Glyur000283s00016948	2	1.82333	0.0333333	0.923333	Glyur000283s00016948	Glyur000283s00016948	-	-	-	-	-	-
Glyur000051s00003466	2	2.93	0.886667	1.70667	Glyur000051s00003466	Glyur000051s00003466	Pentatricopeptide repeat-containing protein At1g71490	GO:0009451:RNA modification;	GO:0043231:intracellular membrane-bounded organelle;	GO:0003723:RNA binding;	-	-
Glyur006631s00043312	2	258.517	62.21	145.697	Glyur006631s00043312	Glyur006631s00043312	-	-	-	-	-	-
Glyur000252s00012685	2	1.39	0.0966667	1.42667	Glyur000252s00012685	Glyur000252s00012685	-	-	-	-	K00616	ko00030 Pentose phosphate pathway;ko01100 Metabolic pathways;ko01110 Biosynthesis of secondary metabolites;ko01200 Carbon metabolism;ko01230 Biosynthesis of amino acids;;
Glyur003569s00045380	2	3.95333	0.98	3.25333	Glyur003569s00045380	Glyur003569s00045380	Plasmodesmata-located protein 7	-	GO:0005886:plasma membrane;GO:0009506:plasmodesma;	-	-	-
Glyur001429s00035080	2	4.85333	0.583333	3.39333	Glyur001429s00035080	Glyur001429s00035080	Cold-responsive protein kinase 1	GO:0046777:protein autophosphorylation;GO:0009409:response to cold;GO:0050826:response to freezing;GO:0009625:response to insect;GO:0002237:response to molecule of bacterial origin;	GO:0005634:nucleus;GO:0005886:plasma membrane;	GO:0005524:ATP binding;GO:0106310:protein serine kinase activity;GO:0004674:protein serine/threonine kinase activity;	K04733	-
Glyur000165s00008484	2	1.88333	0.353333	1.02333	Glyur000165s00008484	Glyur000165s00008484	-	-	-	-	-	-
Glyur000501s00030939	2	0.46	0	0.356667	Glyur000501s00030939	Glyur000501s00030939	Probable pectate lyase 20	GO:0045490:pectin catabolic process;	-	GO:0046872:metal ion binding;GO:0030570:pectate lyase activity;	K01728	ko00040 Pentose and glucuronate interconversions;ko01100 Metabolic pathways;;
Glyur004707s00045150	2	9.40333	2.27	6.05333	Glyur004707s00045150	Glyur004707s00045150	Heavy metal-associated isoprenylated plant protein 32	-	GO:0009505:plant-type cell wall;	GO:0046872:metal ion binding;	-	-
Glyur000092s00007509	2	9.53667	2.86	6.58	Glyur000092s00007509	Glyur000092s00007509	-	-	-	-	K05389	-
Glyur002629s00041747	2	0.946667	0.06	0.85	Glyur002629s00041747	Glyur002629s00041747	-	-	-	-	-	-
Glyur002648s00038873	2	2.00667	0.453333	1.44333	Glyur002648s00038873	Glyur002648s00038873	-	-	-	-	-	-
Glyur000061s00006572	2	1.40333	0.0833333	0.976667	Glyur000061s00006572	Glyur000061s00006572	-	-	-	-	-	-
Glyur000064s00005608	2	0.523333	0	0.323333	Glyur000064s00005608	Glyur000064s00005608	Probable pectinesterase 68	GO:0042545:cell wall modification;GO:0045490:pectin catabolic process;	GO:0005576:extracellular region;	GO:0045330:aspartyl esterase activity;GO:0030599:pectinesterase activity;	-	-
Glyur001623s00036306	2	2.75667	0.143333	1.30333	Glyur001623s00036306	Glyur001623s00036306	-	-	-	-	-	-
Glyur000875s00029461	2	2.88333	0.726667	2.72333	Glyur000875s00029461	Glyur000875s00029461	-	-	-	-	K04733	-
Glyur000152s00012707	2	0.396667	0	0.2	Glyur000152s00012707	Glyur000152s00012707	-	-	-	-	-	-
Glyur000514s00017583	2	4.56667	1.34	2.75667	Glyur000514s00017583	Glyur000514s00017583	Cellulose synthase A catalytic subunit 6 [UDP-forming]	GO:0071555:cell wall organization;GO:0030244:cellulose biosynthetic process;GO:0043622:cortical microtubule organization;GO:0009825:multidimensional cell growth;GO:0009833:plant-type primary cell wall biogenesis;	GO:0010330:cellulose synthase complex;GO:0005794:Golgi apparatus;GO:0005886:plasma membrane;	GO:0016760:cellulose synthase (UDP-forming) activity;GO:0016759:cellulose synthase activity;GO:0046872:metal ion binding;	K10999	-
Glyur000030s00002343	2	1.45	0.0966667	1.25667	Glyur000030s00002343	Glyur000030s00002343	-	-	-	-	-	-
Glyur002860s00039116	2	1.24667	0.0833333	0.656667	Glyur002860s00039116	Glyur002860s00039116	-	-	-	-	-	-
Glyur000061s00006565	2	4.03	1.00333	3.49333	Glyur000061s00006565	Glyur000061s00006565	-	-	-	-	-	-
Glyur000002s00000344	2	4.73	1.19333	2.66	Glyur000002s00000344	Glyur000002s00000344	-	-	-	-	-	-
Glyur000035s00004981	2	4.86333	1.74667	3.36333	Glyur000035s00004981	Glyur000035s00004981	EH domain-containing protein 2	GO:0006897:endocytosis;GO:0016197:endosomal transport;GO:0051260:protein homooligomerization;GO:0032956:regulation of actin cytoskeleton organization;	GO:0005737:cytoplasm;GO:0010008:endosome membrane;GO:0043231:intracellular membrane-bounded organelle;GO:0016020:membrane;GO:0005634:nucleus;GO:0005886:plasma membrane;GO:0009506:plasmodesma;	GO:0005509:calcium ion binding;GO:0003925:G protein activity;GO:0005525:GTP binding;	K12483	ko04144 Endocytosis;;
Glyur000013s00003255	2	3.30333	0.523333	3.85	Glyur000013s00003255	Glyur000013s00003255	G2/mitotic-specific cyclin S13-6	GO:0051301:cell division;GO:0044772:mitotic cell cycle phase transition;GO:0000079:regulation of cyclin-dependent protein serine/threonine kinase activity;	GO:0000307:cyclin-dependent protein kinase holoenzyme complex;GO:0005737:cytoplasm;GO:0005634:nucleus;	GO:0016538:cyclin-dependent protein serine/threonine kinase regulator activity;	K05868	-
Glyur000034s00002985	2	0.813333	0.126667	0.48	Glyur000034s00002985	Glyur000034s00002985	ATP-dependent DNA helicase Q-like 1	GO:0070417:cellular response to cold;GO:0042631:cellular response to water deprivation;GO:0032508:DNA duplex unwinding;GO:0006310:DNA recombination;GO:0006281:DNA repair;GO:0006268:DNA unwinding involved in DNA replication;GO:0000724:double-strand break repair via homologous recombination;	GO:0005694:chromosome;GO:0005737:cytoplasm;GO:0005634:nucleus;	GO:0043138:3'-5' DNA helicase activity;GO:0005524:ATP binding;GO:0016887:ATP hydrolysis activity;GO:0009378:four-way junction helicase activity;GO:0046872:metal ion binding;GO:0003676:nucleic acid binding;	K10901	ko03440 Homologous recombination;;
Glyur000418s00021347	2	5.45667	0.96	5.41667	Glyur000418s00021347	Glyur000418s00021347	-	-	-	-	-	-
Glyur000177s00010916	2	16.8867	4.22667	18.41	Glyur000177s00010916	Glyur000177s00010916	Histone H2B.3 (Fragment)	GO:0006334:nucleosome assembly;	GO:0000786:nucleosome;GO:0005634:nucleus;	GO:0003677:DNA binding;GO:0046982:protein heterodimerization activity;GO:0030527:structural constituent of chromatin;	K11252	-
Glyur001739s00036900	2	0.703333	0.0266667	0.783333	Glyur001739s00036900	Glyur001739s00036900	-	-	-	-	-	-
Glyur000027s00001558	2	2.20667	0.35	1.46	Glyur000027s00001558	Glyur000027s00001558	Amino acid permease 3	GO:0003333:amino acid transmembrane transport;GO:0015802:basic amino acid transport;GO:0006952:defense response;	GO:0016020:membrane;GO:0031965:nuclear membrane;GO:0005886:plasma membrane;	GO:0015171:amino acid transmembrane transporter activity;GO:0015174:basic amino acid transmembrane transporter activity;GO:0015293:symporter activity;	-	-
Glyur000022s00001966	2	6.88	0.566667	3.72	Glyur000022s00001966	Glyur000022s00001966	-	-	-	-	-	-
Glyur000178s00013190	2	242.347	60.1767	139.363	Glyur000178s00013190	Glyur000178s00013190	Ethylene-responsive transcription factor ERF016	GO:0009873:ethylene-activated signaling pathway;	GO:0005634:nucleus;	GO:0003677:DNA binding;GO:0003700:DNA-binding transcription factor activity;	-	-
Glyur000661s00022618	2	16.0467	3.29333	8.41667	Glyur000661s00022618	Glyur000661s00022618	-	-	-	-	-	-
Glyur002492s00047271	2	229.413	13.9467	158.963	Glyur002492s00047271	Glyur002492s00047271	-	-	-	-	-	-
Glyur001884s00039577	2	4.01667	1.02333	2.43667	Glyur001884s00039577	Glyur001884s00039577	-	-	-	-	-	-
Glyur000339s00020799	2	5.61	1.98	4.9	Glyur000339s00020799	Glyur000339s00020799	-	-	-	-	-	-
Glyur000035s00005013	2	322.11	86.57	185.577	Glyur000035s00005013	Glyur000035s00005013	Cytochrome b561 and DOMON domain-containing protein At3g25290	-	GO:0005886:plasma membrane;GO:0009506:plasmodesma;	GO:0046872:metal ion binding;	-	-
Glyur000361s00013160	2	6.11	1.13	4.47	Glyur000361s00013160	Glyur000361s00013160	Phospho-2-dehydro-3-deoxyheptonate aldolase 1, chloroplastic	GO:0008652:amino acid biosynthetic process;GO:0009073:aromatic amino acid family biosynthetic process;GO:0009423:chorismate biosynthetic process;	GO:0009507:chloroplast;	GO:0003849:3-deoxy-7-phosphoheptulonate synthase activity;	K01626	ko00400 Phenylalanine, tyrosine and tryptophan biosynthesis;ko01100 Metabolic pathways;ko01110 Biosynthesis of secondary metabolites;ko01230 Biosynthesis of amino acids;;
Glyur000035s00005014	2	25.1433	5.54	19.2433	Glyur000035s00005014	Glyur000035s00005014	Cytochrome b561 and DOMON domain-containing protein At5g47530	-	GO:0016020:membrane;	GO:0046872:metal ion binding;	-	-
Glyur001109s00030199	2	3.04333	0.45	2.40667	Glyur001109s00030199	Glyur001109s00030199	-	-	-	-	-	-
Glyur000177s00010891	2	4.07333	1.42667	3.37667	Glyur000177s00010891	Glyur000177s00010891	-	-	-	-	-	-
Glyur001100s00028600	2	17.2333	5.78667	13.4567	Glyur001100s00028600	Glyur001100s00028600	Transcription factor DIVARICATA	GO:0048262:determination of dorsal/ventral asymmetry;GO:0009908:flower development;	GO:0005634:nucleus;	GO:0003677:DNA binding;	-	-
Glyur000001s00000020	2	17.51	5.79	14.7467	Glyur000001s00000020	Glyur000001s00000020	Leucine-rich repeat receptor-like serine/threonine-protein kinase BAM1	GO:0030154:cell differentiation;GO:0048437:floral organ development;GO:0048229:gametophyte development;GO:0009755:hormone-mediated signaling pathway;GO:0006468:protein phosphorylation;GO:0010075:regulation of meristem growth;GO:0009934:regulation of meristem structural organization;	GO:0005886:plasma membrane;	GO:0005524:ATP binding;GO:0042802:identical protein binding;GO:0043621:protein self-association;GO:0106310:protein serine kinase activity;GO:0004674:protein serine/threonine kinase activity;GO:0033612:receptor serine/threonine kinase binding;	K00924	-
Glyur000445s00020020	2	2.77667	0.843333	2.01333	Glyur000445s00020020	Glyur000445s00020020	Probable LRR receptor-like serine/threonine-protein kinase At1g12460	GO:0006468:protein phosphorylation;	GO:0005886:plasma membrane;	GO:0005524:ATP binding;GO:0106310:protein serine kinase activity;GO:0004674:protein serine/threonine kinase activity;	K14270	-
Glyur000084s00009529	2	1.95	0.39	1.13667	Glyur000084s00009529	Glyur000084s00009529	Kinesin-like protein KIN-8A	GO:0007018:microtubule-based movement;	GO:0005871:kinesin complex;GO:0005874:microtubule;	GO:0005524:ATP binding;GO:0016887:ATP hydrolysis activity;GO:0008017:microtubule binding;GO:0003777:microtubule motor activity;GO:0008574:plus-end-directed microtubule motor activity;	K10401	ko04814 Motor proteins;;
Glyur000200s00011153	2	15.4133	5.12667	11.1467	Glyur000200s00011153	Glyur000200s00011153	Probable LRR receptor-like serine/threonine-protein kinase At5g63710	GO:0006468:protein phosphorylation;	GO:0005886:plasma membrane;	GO:0005524:ATP binding;GO:0106310:protein serine kinase activity;GO:0004674:protein serine/threonine kinase activity;	K13418	-
Glyur000133s00010394	2	31.2267	9.62	22.9833	Glyur000133s00010394	Glyur000133s00010394	Beta-amyrin 28-monooxygenase	GO:0016135:saponin biosynthetic process;GO:0016125:sterol metabolic process;	GO:0016020:membrane;	GO:0020037:heme binding;GO:0005506:iron ion binding;GO:0004497:monooxygenase activity;GO:0016491:oxidoreductase activity;GO:0016709:oxidoreductase activity, acting on paired donors, with incorporation or reduction of molecular oxygen, NAD(P)H as one donor, and incorporation of one atom of oxygen;GO:0102374:ursolic aldehyde 28-monooxygenase activity;GO:0102373:uvaol dehydrogenase activity;	K07437	ko01100 Metabolic pathways;;
Glyur000003s00001199	2	1.27333	0.253333	0.933333	Glyur000003s00001199	Glyur000003s00001199	-	-	-	-	-	-
Glyur007620s00047722	2	7.12667	1.53	7.66	Glyur007620s00047722	Glyur007620s00047722	-	-	-	-	-	-
Glyur000017s00002444	2	7.02	1.92	4.64	Glyur000017s00002444	Glyur000017s00002444	-	-	-	-	-	-
Glyur000029s00003662	2	2.87333	0.436667	1.39667	Glyur000029s00003662	Glyur000029s00003662	50S ribosomal protein HLP, mitochondrial	GO:0006412:translation;	GO:0005762:mitochondrial large ribosomal subunit;GO:0005739:mitochondrion;	GO:0070180:large ribosomal subunit rRNA binding;GO:0003735:structural constituent of ribosome;	K02874	ko03010 Ribosome;;
Glyur000350s00020071	2	30.0833	9.33667	25.9367	Glyur000350s00020071	Glyur000350s00020071	-	-	-	-	-	-
Glyur000483s00030630	2	1.60667	0.443333	1.05667	Glyur000483s00030630	Glyur000483s00030630	Pentatricopeptide repeat-containing protein At1g06143	GO:0009451:RNA modification;	-	GO:0003700:DNA-binding transcription factor activity;GO:0003723:RNA binding;	K11000	-
Glyur000132s00015971	2	129.987	43.3367	90.1867	Glyur000132s00015971	Glyur000132s00015971	CBL-interacting protein kinase 18	GO:0006468:protein phosphorylation;GO:0007165:signal transduction;	-	GO:0005524:ATP binding;GO:0106310:protein serine kinase activity;GO:0004674:protein serine/threonine kinase activity;	K07198	-
Glyur002208s00038614	2	0.37	0.00666667	0.386667	Glyur002208s00038614	Glyur002208s00038614	-	-	-	-	-	-
Glyur001254s00028554	2	6.01	1.37	3.67667	Glyur001254s00028554	Glyur001254s00028554	AT-hook motif nuclear-localized protein 16	GO:0035067:negative regulation of histone acetylation;GO:0010529:obsolete negative regulation of transposition;GO:0010208:pollen wall assembly;GO:1900111:positive regulation of histone H3-K9 dimethylation;GO:0010228:vegetative to reproductive phase transition of meristem;	GO:0005634:nucleus;	GO:0031490:chromatin DNA binding;GO:0003700:DNA-binding transcription factor activity;GO:0003680:minor groove of adenine-thymine-rich DNA binding;	-	-
Glyur000114s00010454	2	1.87667	0.463333	1.37667	Glyur000114s00010454	Glyur000114s00010454	-	-	-	-	-	-
Glyur003355s00039234	2	16.4133	3.79333	11.8567	Glyur003355s00039234	Glyur003355s00039234	Serine/threonine-protein kinase BSK6	GO:0009742:brassinosteroid mediated signaling pathway;GO:0006468:protein phosphorylation;	GO:0005886:plasma membrane;	GO:0005524:ATP binding;GO:0106310:protein serine kinase activity;GO:0004674:protein serine/threonine kinase activity;	K14500	ko04075 Plant hormone signal transduction;;
Glyur001327s00032657	2	10.8633	1.26	6.95333	Glyur001327s00032657	Glyur001327s00032657	-	-	-	-	-	-
Glyur000052s00005757	2	2.93	0.623333	1.95333	Glyur000052s00005757	Glyur000052s00005757	-	-	-	-	-	-
Glyur000035s00005020	2	3.65667	0.62	2.52	Glyur000035s00005020	Glyur000035s00005020	Scarecrow-like transcription factor PAT1	GO:1990110:callus formation;GO:0009640:photomorphogenesis;GO:0009585:red, far-red light phototransduction;GO:0006355:regulation of DNA-templated transcription;	GO:0005737:cytoplasm;GO:0005634:nucleus;	GO:0003700:DNA-binding transcription factor activity;GO:0043565:sequence-specific DNA binding;GO:0000976:transcription cis-regulatory region binding;	-	-
Glyur001995s00039669	2	0.64	0.0166667	0.48	Glyur001995s00039669	Glyur001995s00039669	-	-	-	-	-	-
Glyur000875s00029471	2	2.61333	0.71	1.47667	Glyur000875s00029471	Glyur000875s00029471	-	-	-	-	-	-
Glyur001303s00026783	2	0.6	0.0366667	0.27	Glyur001303s00026783	Glyur001303s00026783	Alpha,alpha-trehalose-phosphate synthase [UDP-forming] 1	GO:0051301:cell division;GO:0080186:developmental vegetative growth;GO:0009793:embryo development ending in seed dormancy;GO:0048574:long-day photoperiodism, flowering;GO:0009832:plant-type cell wall biogenesis;GO:0048364:root development;GO:0010182:sugar mediated signaling pathway;GO:0005992:trehalose biosynthetic process;GO:0005991:trehalose metabolic process;GO:0070413:trehalose metabolism in …	GO:0005576:extracellular region;GO:0005634:nucleus;GO:0005773:vacuole;	GO:0003825:alpha,alpha-trehalose-phosphate synthase (UDP-forming) activity;	K16055	ko00500 Starch and sucrose metabolism;ko01100 Metabolic pathways;ko01110 Biosynthesis of secondary metabolites;;
Glyur001467s00033964	2	4.72667	1	3.27333	Glyur001467s00033964	Glyur001467s00033964	Protein NSP-INTERACTING KINASE 1	GO:0051607:defense response to virus;GO:0040015:negative regulation of multicellular organism growth;GO:0046777:protein autophosphorylation;GO:0034504:protein localization to nucleus;GO:0006468:protein phosphorylation;	GO:0005737:cytoplasm;GO:0005654:nucleoplasm;GO:0005886:plasma membrane;	GO:0005524:ATP binding;GO:0042802:identical protein binding;GO:0004672:protein kinase activity;GO:0106310:protein serine kinase activity;GO:0004674:protein serine/threonine kinase activity;	-	-
Glyur001327s00032656	2	10.46	1.22667	8.38	Glyur001327s00032656	Glyur001327s00032656	-	-	-	-	-	-
Glyur006449s00044472	2	1.30333	0.09	1.64667	Glyur006449s00044472	Glyur006449s00044472	-	-	-	-	K01187	ko00052 Galactose metabolism;ko00500 Starch and sucrose metabolism;ko01100 Metabolic pathways;ko01110 Biosynthesis of secondary metabolites;;
Glyur001075s00028491	2	0.4	0.0233333	0.303333	Glyur001075s00028491	Glyur001075s00028491	-	-	-	-	-	-
Glyur000147s00013875	2	236.11	57.9667	140.15	Glyur000147s00013875	Glyur000147s00013875	-	-	-	-	-	-
Glyur000588s00020457	2	5.86667	0.916667	3.38333	Glyur000588s00020457	Glyur000588s00020457	-	-	-	-	-	-
Glyur000820s00032900	2	24.0767	6.58333	14.7133	Glyur000820s00032900	Glyur000820s00032900	1-aminocyclopropane-1-carboxylate oxidase homolog 1	-	-	GO:0046872:metal ion binding;GO:0016491:oxidoreductase activity;	-	-
Glyur000018s00003729	2	1.68333	0.243333	1.24667	Glyur000018s00003729	Glyur000018s00003729	WRKY DNA-binding transcription factor 70	GO:0002215:defense response to nematode;GO:2000068:regulation of defense response to insect;GO:0009625:response to insect;GO:0009753:response to jasmonic acid;GO:0009624:response to nematode;GO:0009751:response to salicylic acid;	GO:0005634:nucleus;	GO:0003700:DNA-binding transcription factor activity;GO:0043565:sequence-specific DNA binding;	-	-
Glyur002600s00039902	2	7.14	2.22333	6.38333	Glyur002600s00039902	Glyur002600s00039902	-	-	-	-	-	-
Glyur007019s00047859	2	4.40333	0.0566667	1.87	Glyur007019s00047859	Glyur007019s00047859	-	-	-	-	-	-
Glyur000259s00016767	2	2.46	0.26	1.27333	Glyur000259s00016767	Glyur000259s00016767	-	-	-	-	-	-
Glyur000159s00010285	2	4.86667	1.26	2.99333	Glyur000159s00010285	Glyur000159s00010285	Transcription factor CSA	GO:0006355:regulation of DNA-templated transcription;	GO:0005634:nucleus;	GO:0000981:DNA-binding transcription factor activity, RNA polymerase II-specific;GO:0000978:RNA polymerase II cis-regulatory region sequence-specific DNA binding;	K09422	-
Glyur000325s00013509	2	2.28	0.726667	1.35	Glyur000325s00013509	Glyur000325s00013509	-	-	-	-	K11968	-
Glyur001009s00021073	2	2.36667	0.26	1.67667	Glyur001009s00021073	Glyur001009s00021073	GDSL esterase/lipase At5g22810	GO:0016042:lipid catabolic process;	GO:0005576:extracellular region;	GO:0016788:hydrolase activity, acting on ester bonds;	-	-
Glyur000124s00011972	2	6.76	2.41667	4.11667	Glyur000124s00011972	Glyur000124s00011972	-	-	-	-	-	-
Glyur000237s00014409	2	11.4833	3.71333	10.3733	Glyur000237s00014409	Glyur000237s00014409	Probable galacturonosyltransferase-like 7	GO:0071555:cell wall organization;GO:0045489:pectin biosynthetic process;	GO:0005794:Golgi apparatus;GO:0000139:Golgi membrane;	GO:0047262:polygalacturonate 4-alpha-galacturonosyltransferase activity;	-	-
Glyur000120s00006111	2	2.78333	0	2.02	Glyur000120s00006111	Glyur000120s00006111	-	-	-	-	K15692	-
Glyur000024s00006595	2	3.86333	0.623333	3.34667	Glyur000024s00006595	Glyur000024s00006595	LEAF RUST 10 DISEASE-RESISTANCE LOCUS RECEPTOR-LIKE PROTEIN KINASE-like 1.2	GO:0071215:cellular response to abscisic acid stimulus;GO:0042631:cellular response to water deprivation;GO:0048573:photoperiodism, flowering;GO:0006468:protein phosphorylation;	GO:0005886:plasma membrane;	GO:0005524:ATP binding;GO:0030247:polysaccharide binding;GO:0106310:protein serine kinase activity;GO:0004674:protein serine/threonine kinase activity;	K04733	-
Glyur000062s00005468	2	4.27	1.37	2.83333	Glyur000062s00005468	Glyur000062s00005468	Phosphatidylinositol/phosphatidylcholine transfer protein SFH13	GO:0015031:protein transport;	GO:0000139:Golgi membrane;GO:0005886:plasma membrane;	-	-	-
Glyur000046s00004815	2	2.64667	0.74	2.66667	Glyur000046s00004815	Glyur000046s00004815	Kinesin-like protein KIN-10A	GO:0007018:microtubule-based movement;GO:0031535:plus-end directed microtubule sliding;GO:0047496:vesicle transport along microtubule;	GO:0005737:cytoplasm;GO:0005871:kinesin complex;GO:0005874:microtubule;GO:0009524:phragmoplast;	GO:0005524:ATP binding;GO:0016887:ATP hydrolysis activity;GO:0008017:microtubule binding;GO:0003777:microtubule motor activity;	K10398	ko04814 Motor proteins;;
Glyur000119s00012181	2	0.846667	0.206667	0.5	Glyur000119s00012181	Glyur000119s00012181	CSC1-like protein HYP1	-	GO:0005886:plasma membrane;	GO:0005227:calcium activated cation channel activity;GO:0008381:mechanosensitive monoatomic ion channel activity;	-	-
Glyur001573s00037105	2	0.603333	0.02	0.343333	Glyur001573s00037105	Glyur001573s00037105	-	-	-	-	-	-
Glyur002744s00037139	2	0.796667	0	0.36	Glyur002744s00037139	Glyur002744s00037139	-	-	-	-	-	-
Glyur000048s00002220	2	3.58667	0.58	2.95	Glyur000048s00002220	Glyur000048s00002220	Nuclear transcription factor Y subunit B-7	GO:0006357:regulation of transcription by RNA polymerase II;GO:0009408:response to heat;GO:0009414:response to water deprivation;	GO:0016602:CCAAT-binding factor complex;	GO:0001228:DNA-binding transcription activator activity, RNA polymerase II-specific;GO:0003700:DNA-binding transcription factor activity;GO:0000981:DNA-binding transcription factor activity, RNA polymerase II-specific;GO:0046982:protein heterodimerization activity;GO:0043565:sequence-specific DNA binding;	-	-
Glyur000048s00002242	2	22.7633	6.25	14.9633	Glyur000048s00002242	Glyur000048s00002242	Probable WRKY transcription factor 51	GO:0042742:defense response to bacterium;GO:0050832:defense response to fungus;GO:0009867:jasmonic acid mediated signaling pathway;	GO:0005634:nucleus;	GO:0003700:DNA-binding transcription factor activity;GO:0043565:sequence-specific DNA binding;	-	-
Glyur004864s00047532	2	2.97333	0.483333	1.73667	Glyur004864s00047532	Glyur004864s00047532	Protein ASPARTIC PROTEASE IN GUARD CELL 2	GO:0006508:proteolysis;	-	GO:0004190:aspartic-type endopeptidase activity;GO:0003677:DNA binding;	-	-
Glyur000437s00025662	2	6.25333	1.88333	7.87	Glyur000437s00025662	Glyur000437s00025662	-	-	-	-	-	-
Glyur000021s00002715	2	18.8767	3.89667	13.6233	Glyur000021s00002715	Glyur000021s00002715	Dof zinc finger protein DOF1.7	GO:0006355:regulation of DNA-templated transcription;	GO:0005634:nucleus;	GO:0003700:DNA-binding transcription factor activity;GO:0046872:metal ion binding;GO:0000976:transcription cis-regulatory region binding;	-	-
Glyur000030s00002305	2	10.7167	3.59333	9.04667	Glyur000030s00002305	Glyur000030s00002305	NADPH-dependent pterin aldehyde reductase	GO:0006760:folic acid-containing compound metabolic process;	GO:0005829:cytosol;	GO:0016616:oxidoreductase activity, acting on the CH-OH group of donors, NAD or NADP as acceptor;	K09919	-
Glyur000271s00015171	2	9.09667	2.49	9.05	Glyur000271s00015171	Glyur000271s00015171	-	-	-	-	-	-
Glyur000420s00021436	2	2.19667	0.67	1.99667	Glyur000420s00021436	Glyur000420s00021436	Nucleobase-ascorbate transporter 2	GO:0071702:organic substance transport;	GO:0016020:membrane;	GO:0022857:transmembrane transporter activity;	K14611	-
Glyur003314s00037686	2	0.71	0.126667	0.746667	Glyur003314s00037686	Glyur003314s00037686	Endoglucanase 11	GO:0071555:cell wall organization;GO:0030245:cellulose catabolic process;	GO:0005576:extracellular region;	GO:0008810:cellulase activity;	-	-
Glyur000151s00010755	2	9.01667	3.31333	6.28333	Glyur000151s00010755	Glyur000151s00010755	Serine/threonine-protein kinase D6PKL2	GO:0009734:auxin-activated signaling pathway;GO:0010540:basipetal auxin transport;GO:0009638:phototropism;GO:0006468:protein phosphorylation;	GO:0005737:cytoplasm;GO:0005730:nucleolus;GO:0005634:nucleus;GO:0005886:plasma membrane;	GO:0005524:ATP binding;GO:0016301:kinase activity;GO:0004672:protein kinase activity;GO:0106310:protein serine kinase activity;GO:0004674:protein serine/threonine kinase activity;	-	-
Glyur001777s00043384	2	1.74333	0.0633333	0.846667	Glyur001777s00043384	Glyur001777s00043384	-	-	-	-	-	-
Glyur000361s00013157	2	0.586667	0	0.423333	Glyur000361s00013157	Glyur000361s00013157	Phospho-2-dehydro-3-deoxyheptonate aldolase 1, chloroplastic	GO:0008652:amino acid biosynthetic process;GO:0009073:aromatic amino acid family biosynthetic process;GO:0009423:chorismate biosynthetic process;	GO:0009507:chloroplast;	GO:0003849:3-deoxy-7-phosphoheptulonate synthase activity;	K01626	ko00400 Phenylalanine, tyrosine and tryptophan biosynthesis;ko01100 Metabolic pathways;ko01110 Biosynthesis of secondary metabolites;ko01230 Biosynthesis of amino acids;;
Glyur001092s00028394	2	15.7033	4.61	11.2333	Glyur001092s00028394	Glyur001092s00028394	Receptor-like protein kinase 7	GO:0045087:innate immune response;GO:0046777:protein autophosphorylation;GO:0006979:response to oxidative stress;GO:0009845:seed germination;	GO:0005886:plasma membrane;	GO:0005524:ATP binding;GO:0042802:identical protein binding;GO:0042277:peptide binding;GO:0001653:peptide receptor activity;GO:0004672:protein kinase activity;GO:0106310:protein serine kinase activity;GO:0004674:protein serine/threonine kinase activity;	-	-
Glyur000244s00014821	2	3.11667	0.963333	2.72667	Glyur000244s00014821	Glyur000244s00014821	Squamosa promoter-binding-like protein 17	-	GO:0005634:nucleus;	GO:0003677:DNA binding;GO:0046872:metal ion binding;	-	-
Glyur001643s00028424	2	18.9933	5.64667	19.0567	Glyur001643s00028424	Glyur001643s00028424	Histone H3 type 2	-	GO:0000786:nucleosome;GO:0005634:nucleus;	GO:0003677:DNA binding;GO:0046982:protein heterodimerization activity;GO:0030527:structural constituent of chromatin;	K11253	-
Glyur000101s00010287	2	70.4767	23.9133	47.2067	Glyur000101s00010287	Glyur000101s00010287	Plasma membrane ATPase 4	GO:0120029:proton export across plasma membrane;	GO:0005886:plasma membrane;	GO:0005524:ATP binding;GO:0016887:ATP hydrolysis activity;GO:0046872:metal ion binding;GO:0008553:P-type proton-exporting transporter activity;	K01535	ko00190 Oxidative phosphorylation;ko01100 Metabolic pathways;;
Glyur000919s00033055	2	0.573333	0.0566667	0.393333	Glyur000919s00033055	Glyur000919s00033055	Eukaryotic translation initiation factor 4G	-	-	GO:0003723:RNA binding;GO:0003743:translation initiation factor activity;	K03260	-
Glyur000833s00030495	2	10.7767	1.65	6.06333	Glyur000833s00030495	Glyur000833s00030495	Mitogen-activated protein kinase 20	GO:0035556:intracellular signal transduction;GO:0006468:protein phosphorylation;	GO:0005737:cytoplasm;GO:0005634:nucleus;	GO:0005524:ATP binding;GO:0004707:MAP kinase activity;GO:0106310:protein serine kinase activity;GO:0004674:protein serine/threonine kinase activity;	-	-
Glyur000432s00027014	2	24.5533	5.70667	15.5	Glyur000432s00027014	Glyur000432s00027014	3,9-dihydroxypterocarpan 6A-monooxygenase	GO:0006952:defense response;	GO:0016020:membrane;	GO:0047082:3,9-dihydroxypterocarpan 6a-monooxygenase activity;GO:0020037:heme binding;GO:0005506:iron ion binding;GO:0016709:oxidoreductase activity, acting on paired donors, with incorporation or reduction of molecular oxygen, NAD(P)H as one donor, and incorporation of one atom of oxygen;	-	-
Glyur000515s00023214	2	0.633333	0.11	0.363333	Glyur000515s00023214	Glyur000515s00023214	-	-	-	-	-	-
Glyur001868s00036726	2	2.45333	0.683333	1.62333	Glyur001868s00036726	Glyur001868s00036726	Nucleobase-ascorbate transporter 7	GO:0071702:organic substance transport;	GO:0005886:plasma membrane;GO:0009506:plasmodesma;	GO:0022857:transmembrane transporter activity;	K14611	-
Glyur000436s00018455	2	1.99667	0.17	1.47667	Glyur000436s00018455	Glyur000436s00018455	Thaumatin-like protein	GO:0006952:defense response;	GO:0005576:extracellular region;	-	-	-
Glyur000095s00007051	2	1.39333	0.213333	1.13	Glyur000095s00007051	Glyur000095s00007051	-	-	-	-	-	-
Glyur000805s00021378	2	0.996667	0.173333	0.613333	Glyur000805s00021378	Glyur000805s00021378	-	-	-	-	-	-
Glyur000043s00003765	2	4.39667	0.106667	2.90667	Glyur000043s00003765	Glyur000043s00003765	-	-	-	-	-	-
Glyur000219s00011553	2	30.77	15.3767	35.45	Glyur000219s00011553	Glyur000219s00011553	Calcineurin B-like protein 10	GO:0019722:calcium-mediated signaling;GO:0042538:hyperosmotic salinity response;GO:0050801:monoatomic ion homeostasis;GO:0043266:regulation of potassium ion transport;	GO:0005737:cytoplasm;GO:0005768:endosome;GO:0009705:plant-type vacuole membrane;GO:0005886:plasma membrane;	GO:0005509:calcium ion binding;GO:0019900:kinase binding;	K06268	-
Glyur000032s00003946	2	8.98333	3.75	9.85	Glyur000032s00003946	Glyur000032s00003946	Auxin efflux carrier component 3	GO:0010315:auxin export across the plasma membrane;GO:0010252:obsolete auxin homeostasis;GO:0009926:auxin polar transport;GO:0009734:auxin-activated signaling pathway;GO:0009630:gravitropism;GO:0009958:positive gravitropism;GO:0009416:response to light stimulus;GO:0048364:root development;GO:0048767:root hair elongation;GO:0048766:root hair initiation;GO:0009606:tropism;	GO:0009986:cell surface;GO:0005783:endoplasmic reticulum;GO:0016328:lateral plasma membrane;GO:0005739:mitochondrion;GO:0005886:plasma membrane;GO:0012506:vesicle membrane;	GO:0010329:auxin efflux transmembrane transporter activity;	K13947	-
Glyur000009s00001473	2	7.73333	3.29667	9.19	Glyur000009s00001473	Glyur000009s00001473	Probable L-type lectin-domain containing receptor kinase VII.2	GO:0042742:defense response to bacterium;GO:0002229:defense response to oomycetes;GO:0006468:protein phosphorylation;	GO:0005886:plasma membrane;	GO:0005524:ATP binding;GO:0030246:carbohydrate binding;GO:0106310:protein serine kinase activity;GO:0004675:transmembrane receptor protein serine/threonine kinase activity;	K04733	-
Glyur000238s00016796	2	10.4667	3.85333	10.3733	Glyur000238s00016796	Glyur000238s00016796	Protein OCTOPUS	GO:0030154:cell differentiation;GO:0010588:cotyledon vascular tissue pattern formation;GO:0010088:phloem development;GO:0010233:phloem transport;GO:2000280:regulation of root development;GO:0022622:root system development;	GO:0016324:apical plasma membrane;GO:0009507:chloroplast;GO:0005737:cytoplasm;GO:0005886:plasma membrane;	-	-	-
Glyur000506s00021886	2	11.18	4.32667	13.1333	Glyur000506s00021886	Glyur000506s00021886	-	-	-	-	-	-
Glyur001249s00034776	2	16.2867	5.88333	20.52	Glyur001249s00034776	Glyur001249s00034776	Rop guanine nucleotide exchange factor 1	GO:0009860:pollen tube growth;GO:2001108:positive regulation of Rho guanyl-nucleotide exchange factor activity;GO:2000012:regulation of auxin polar transport;GO:0080092:regulation of pollen tube growth;	GO:0016324:apical plasma membrane;GO:0005829:cytosol;GO:0005886:plasma membrane;	GO:0005085:guanyl-nucleotide exchange factor activity;	-	-
Glyur000006s00001714	2	30.5067	14.3567	32.7933	Glyur000006s00001714	Glyur000006s00001714	-	-	-	-	-	-
Glyur001062s00037246	2	20.34	7.21	18.9967	Glyur001062s00037246	Glyur001062s00037246	-	-	-	-	-	-
Glyur002672s00042427	2	0.29	0	0.416667	Glyur002672s00042427	Glyur002672s00042427	-	-	-	-	K04730	-
Glyur003332s00035255	2	3.19	0.68	3.93333	Glyur003332s00035255	Glyur003332s00035255	Protein FIZZY-RELATED 3	GO:0031145:anaphase-promoting complex-dependent catabolic process;GO:0007049:cell cycle;GO:0051301:cell division;GO:1905786:positive regulation of anaphase-promoting complex-dependent catabolic process;GO:0016567:protein ubiquitination;	GO:0005680:anaphase-promoting complex;	GO:0010997:anaphase-promoting complex binding;GO:1990757:ubiquitin ligase activator activity;	K03364	ko04120 Ubiquitin mediated proteolysis;;
Glyur003111s00038648	2	39.71	12.2833	46.7167	Glyur003111s00038648	Glyur003111s00038648	-	-	-	-	K01738	ko00270 Cysteine and methionine metabolism;ko00920 Sulfur metabolism;ko01100 Metabolic pathways;ko01110 Biosynthesis of secondary metabolites;ko01200 Carbon metabolism;ko01230 Biosynthesis of amino acids;;
Glyur000237s00014408	2	2.13667	0.746667	2.48333	Glyur000237s00014408	Glyur000237s00014408	Cellulose synthase-like protein D5	GO:0000919:cell plate assembly;GO:0042546:cell wall biogenesis;GO:0071555:cell wall organization;GO:0030244:cellulose biosynthetic process;GO:0009833:plant-type primary cell wall biogenesis;GO:0006970:response to osmotic stress;GO:0009651:response to salt stress;GO:0009414:response to water deprivation;GO:0048367:shoot system development;	GO:0005794:Golgi apparatus;GO:0000139:Golgi membrane;GO:0005886:plasma membrane;	GO:0016760:cellulose synthase (UDP-forming) activity;GO:0046527:glucosyltransferase activity;GO:0051753:mannan synthase activity;	K00770	ko00520 Amino sugar and nucleotide sugar metabolism;ko01100 Metabolic pathways;;
Glyur001406s00030086	2	25.82	5.36	32.8433	Glyur001406s00030086	Glyur001406s00030086	Nudix hydrolase 17, mitochondrial	-	GO:0005737:cytoplasm;GO:0005739:mitochondrion;GO:0005634:nucleus;	GO:0016787:hydrolase activity;GO:0046872:metal ion binding;	K07766	-
Glyur000150s00014558	2	12.8933	5.55333	13.3767	Glyur000150s00014558	Glyur000150s00014558	-	-	-	-	-	-
Glyur000101s00010293	2	7.70333	2.81	10.1433	Glyur000101s00010293	Glyur000101s00010293	-	-	-	-	-	-
Glyur001108s00026758	2	4.85333	0.67	5.97333	Glyur001108s00026758	Glyur001108s00026758	Aquaporin NIP1-2	GO:0015700:arsenite transport;GO:0080170:hydrogen peroxide transmembrane transport;GO:0046685:response to arsenic-containing substance;	GO:0005886:plasma membrane;	GO:0015105:arsenite transmembrane transporter activity;GO:0015267:channel activity;	K09874	-
Glyur000144s00012203	2	16.5967	5.8	20.1533	Glyur000144s00012203	Glyur000144s00012203	-	-	-	-	-	-
Glyur001183s00030465	2	12.5067	5.28333	13.8833	Glyur001183s00030465	Glyur001183s00030465	Cysteine-rich receptor-like protein kinase 10	GO:0042742:defense response to bacterium;GO:0006468:protein phosphorylation;	GO:0005829:cytosol;GO:0005886:plasma membrane;	GO:0005524:ATP binding;GO:0106310:protein serine kinase activity;GO:0004674:protein serine/threonine kinase activity;	-	-
Glyur000644s00020342	2	75.5733	29.93	67.3933	Glyur000644s00020342	Glyur000644s00020342	Nicotinamidase 1	GO:0019365:pyridine nucleotide salvage;GO:0009737:response to abscisic acid;	-	GO:0008936:nicotinamidase activity;	-	-
Glyur000015s00000748	2	5.84667	2.14667	6.47667	Glyur000015s00000748	Glyur000015s00000748	-	-	-	-	-	-
Glyur001804s00033607	2	6.52	3.12667	7.89	Glyur001804s00033607	Glyur001804s00033607	-	-	-	-	-	-
Glyur000680s00022877	2	1.68	0.29	1.20667	Glyur000680s00022877	Glyur000680s00022877	-	-	-	-	-	-
Glyur000464s00022414	3	21.6067	4.52	38.2167	Glyur000464s00022414	Glyur000464s00022414	Cysteine proteinase mucunain (Fragment)	GO:0006508:proteolysis;	GO:0005773:vacuole;	GO:0008234:cysteine-type peptidase activity;GO:0031871:proteinase activated receptor binding;	-	-
Glyur000775s00025729	3	16.5833	55.8833	217.983	Glyur000775s00025729	Glyur000775s00025729	Flavonoid 3'-monooxygenase	GO:0009813:flavonoid biosynthetic process;	GO:0005789:endoplasmic reticulum membrane;	GO:0016711:flavonoid 3'-monooxygenase activity;GO:0020037:heme binding;GO:0005506:iron ion binding;	K05280	ko00941 Flavonoid biosynthesis;ko00944 Flavone and flavonol biosynthesis;ko01100 Metabolic pathways;ko01110 Biosynthesis of secondary metabolites;;
Glyur008935s00047863	3	70.05	123.693	207.263	Glyur008935s00047863	Glyur008935s00047863	Phospholipase A1-IIgamma	GO:0046340:diacylglycerol catabolic process;GO:0019915:lipid storage;GO:0052651:monoacylglycerol catabolic process;GO:0010187:negative regulation of seed germination;	GO:0005737:cytoplasm;	GO:0047372:acylglycerol lipase activity;GO:0008970:phospholipase A1 activity;	-	-
Glyur008437s00045814	3	5.33667	0	12.0833	Glyur008437s00045814	Glyur008437s00045814	-	-	-	-	-	-
Glyur002570s00042009	3	31.8433	99.89	445.867	Glyur002570s00042009	Glyur002570s00042009	-	-	-	-	-	-
Glyur000153s00013691	3	1.76	7	20.2133	Glyur000153s00013691	Glyur000153s00013691	Probable LRR receptor-like serine/threonine-protein kinase At1g06840	GO:0006468:protein phosphorylation;	GO:0005886:plasma membrane;	GO:0005524:ATP binding;GO:0106310:protein serine kinase activity;GO:0004674:protein serine/threonine kinase activity;	-	-
Glyur000469s00029348	3	0.803333	0	1.45333	Glyur000469s00029348	Glyur000469s00029348	-	-	-	-	-	-
Glyur003072s00041245	3	22.71	45.33	94.55	Glyur003072s00041245	Glyur003072s00041245	-	-	-	-	-	-
[truncated: 3,584 more rows]
