# Supplementary material for: MeJA Elicitation on Flavonoid Biosynthesis and Gene Expression in the Hairy Roots of Glycyrrhiza glabra L
Source: Genes (Basel). 2025 Nov 18;16(11):1387. doi: 10.3390/genes16111387 (PMC12652217; doi:10.3390/genes16111387)
Supplement: Supplementary file 1 [file genes-16-01387-s001.zip › genes-3973358-supplementary/Supplementary Table S5.xlsx]

## Sheet: Sheet1
gene_id	New name	Sequence	Chr	Start	End	0d-1_FPKM	0d-1_Log2FPKM	0d-2_FPKM	0d-2_Log2FPKM	0d-3_FPKM	0d-3_Log2FPKM	3d-1_FPKM	3d-1_Log2FPKM	3d-2_FPKM	3d-2_Log2FPKM	3d-3_FPKM	3d-3_Log2FPKM	5d-1_FPKM	5d-1_Log2FPKM	5d-2_FPKM	5d-2_Log2FPKM	5d-3_FPKM	5d-3_Log2FPKM	0 d-average	3 d-average	5 d-average
Glyur000051s00003417	Gg4CL1	ATGTTATCACTGGCTCCTTCCGTTGAAACCAAACAGAGCCCTGCAGAAGCATCTTCCCCCAAAAATGCTA TCACCACCAGCGAGCAAAACCAAAATCAACCCCATCAGAGTGGCCACGTATTCAAATCGAGATTACCAGA CATACCCATTTCCAACCACCTTCCCCTCCACACCTACTGCTTCGAGAAGCTTCCCGAAGTCGCCGACCGT CCCTGCCTCATCGTCGGCTCCACCGGAAAAACCTACACCTACGCCGAGACCCARCTCATGTCCCGGAAGA TCGCCGCCGGTCTCTCCAAGCTCGGCGTCCACAAGGGCGACGTCGTCATGATCCTCCTCCAAAACTCGCC GGAATTCGTCTTCACCTTCCTCGCCGCCTCCATGATCGGCGCCG…	Scaffold00051	184457	190074	27.5	4.78136	28.22	4.81865	80.22	6.32589	96.51	6.59261	198.97	7.63641	190.26	7.57183	25.62	4.6792	124.66	6.96185	104.96	6.7137	5.30863	7.26695	6.11825
Glyur000051s00003428	GgCHS1	ATGGTGAGTGTAGCTGAAATTCGCAAAGCTCAAAGGGCAGAAGGCCCTGCAAACATCTTGGCCATTGGCA CTGCAAACCCACCAAACTGTGTTGATCAGAGTACTTATCCTGATTTTTACTTTAAGATCACAAATAGTGA TAAATCTATGATCAAGAAGCGATATATGTACCTAACAGAAGAGATTTTGAAAGAGAATCCTAACATTTGC GCTTATATGGCACCTTCTTTGGACGCTAGGCAAGACATGGTCGTCGTAGAGGTGCCTAGACTAGGGAAGG AAGCTGCGGTCAAAGCTATAAAAGAATGGGGCCAACCAAAGTCGAAGATTACCCACTTAATCTTTTGCAC TACTAGTGGAGTGGACATGCCTGGCGCTGATTACCAGCTTACTA…	Scaffold00051	238049	247390	305.48	8.25493	418.55	8.70926	675.94	9.40075	1051.14	10.0377	1788.95	10.8049	1652.61	10.6905	677.12	9.40327	1761.8	10.7828	868.16	9.76182	8.78831	10.5111	9.98264
Glyur000051s00003431	GgCHS2	ATGGCGAGTGTAGCTGAAATTTGCAAGGCTCAGAAGGCAGAAGGCCCTGCAACCATCTTGGCCATTGGTA CTGCAAATCCACCCAACTATATTGAACAACATACCTATCCTGATTACTATTTTAAAGTCACGAACAATGA GCATAAGATCGAACTTAAAGAGAAATTTCAGCGCATGTGTGATAAATCTATGATTAAGAAGCGACACATG TACTTAACAGAAGAAATTTTAAAAGTGAATCCAAACATTTGCACTTACATGGAACCTTCTTTGGATGCTA GGCAAGACATGGTCATTGGAGAGATACCAAAACTGGGGAAGGAGGCTGCAATAAAGGCTATAAAAGAATG GGGGCAACCAAAGTCAAAGATTACTCACTTAATRTTTTGCACTA…	Scaffold00051	260503	262307	0.75	-0.415037	0.36	-1.47393	0.19	-2.39593	0	0	0	0	1.63	0.704872	0	0	0	0	0	0	-1.4283	0.234957	0
Glyur000059s00006316	GgPAL1	ATGGCAACCATTATTCCACAGAATGCCAACACAAGTGTTTGCTCCAAGTTGAGTGACTCAGACCCTTTGA ACTGGGATTGTGCCGCGAATTCACTCAAGGGTAGCCACTTTGAGGAAGTGAAGCGCATGGTGGCAGATTA CCGCAAGGCAGTGATCTGTCTGGGTGGTGGGGATGAGACACTAACTATATCTCAGGTGGCTGCTGTTGCT AAGCGTAACTCACAGGTTAAGGTTGACCTCTCAGAGTCTGCAAGGGAGGGTGTTGAGGCCAGCTGCGACT GGATCGCGGAGAACATTAACAAAGGCACTGCCATATATGGTGTCACCACCGGCTTTGGTGCTGCCTCCCA CAGACGAACCGAACAAGGCCTTGCTCTTCAGAAGGAGATGGTCA…	Scaffold00059	282630	285264	23.78	4.57168	24.02	4.58616	49.27	5.62264	39.93	5.3194	135.89	7.0863	91.57	6.5168	22.85	4.51412	55.53	5.7952	61.15	5.93428	4.92683	6.3075	5.41453
Glyur000079s00008902	GgUGT	ATGGTGACACCAAAGACTCATGCAGCCCTTCTTGCGAGCCCAGGAATGGGGCACCTCATCCCCACCGTCG AGTTGGGTAAGCGCCTCCTCACTCACCACGCCTTCGACGTCACCATCTTCGTCGTCACCACAGATTCCTC CACCACAACCTCACACATCCTCCAACAAACATCGAACCTCACCACCGACAGTGACACCGCCGCCGACCTC AACATCGTTGTCATGCCACCCATCGATGTCTCCGACAAACTCGGACCAAACCCTTCGTTAGGAGAACAGA TCGGGTTAACCATGTTCGAGTCCCTTCCCTTTCTACGCTCTCAGATCCTCTCCATGAAGATTCCACCTTC TGCTCTTATGGTGGACCTCTTCGGTACCGTAGCGTTACCCATGG…	Scaffold00079	28843	30333	2.53	1.33914	10.23	3.35473	5.4	2.43296	7.9	2.98185	33.47	5.0648	29.01	4.85848	6.86	2.77821	6.94	2.79494	23.49	4.55397	2.37561	4.30171	3.37571
Glyur000106s00011717	GgPAL2	ATGATGGAGTTTTCCAATGGCAATAGMAATAGCAACGATTCCTCAATATTGAACCTTTGCAATGGTGGTG GCGGCACCACACATGATCATCATCATCATGATGACCCATTGAACTGGGGCATGGCTGCGGATGCTATGAG AGGTAGCCACCTTGATGAGGTGAAGCGAATGGTGGAGGAGTACCGGAAACCGGTTGTGCCGTTGGGTGGG AAGGGACTCACCATATCACAYGTGGCGGCGGTTGCAACACACAGCACCGGTGTGGCGGTGGAACTGGCCA AGGAGACACGCGCCMCCGTCAAGGCTAGTAGTGACTGGGTGGTGGATAGTGTGAATAAAGGCACTGATAG CTATGGGGTCACCACGGGGTTCGGTGCAACCTCGCACAGGAGAA…	Scaffold00106	94292	99867	112.04	6.80787	128.9	7.01011	156.39	7.289	126.69	6.98516	301.97	8.23826	217.92	7.76765	92.12	6.52544	241.41	7.91534	152.14	7.24926	7.03566	7.66369	7.23001
Glyur000223s00013796	GgCHS3	ATGGTGAGTGTTGATGAGATCCGCAAGGCACAGCGTGCTGAAGGCCCTGCCACGGTGATGGCAATTGGCA CCGCAACTCCTCCGAATTGCGTGGACCAGAGCGCCTACCCTGATTTTTATTTCCGTATTACAAACAGTGA GCACAAGACAGAGCTCAAAGAAAAATTCAAACGCATGCGAAAAGTCAATGATCAAGAAGCGATACATGAA AATCCCAGTGTTTGTGCTTACATGGCACCATCACTGGACGCAAGGCAAGACATGGTGGTTGTAGAGGTAC CCAGGTTGGGAAAAGAGGCAGCAACAAAGGCCATCAAGGAATGGGGTCAGCCCAAGTCCAAGATTACCCA CCTCATCTTTTGCACCACAAGTGGTGTGGACATGCCCGGTGCTG…	Scaffold00223	65322	72515	7.25	2.85798	10.13	3.34056	10.07	3.33199	47.72	5.57652	27.63	4.78816	16.08	4.0072	7.08	2.82375	23.83	4.57471	12.99	3.69933	3.17685	4.79063	3.69926
Glyur000223s00013797	GgCHS4	ATGGCAATTGGCACCGCAACTCCTCCGAATTGCGTGGACCAGAGCGCCTACCCTGATTTTTATTTCCGTA TTACAAACAGTGAGCACAAGACAGAGCTCAAAGAAAAATTCAAACGCATGTGCGAAAAGTCAATGATCAA GAAGCGATACATGTATTTAACAGAGGAAATTCTGAAGGAAAATCCCAGTGTTTGTGCTTACATGGCACCA TCACTGGACGCAAGGCAAGACATGGTGGTTGTAGAGGTACCCAGGTTGGGAAAAGAGGCAGCAACAAAGG CCATCAAGGAATGGGGTCAGCCCAAGTCCAAGATTACCCACCTCATCTTTTGCACCACAAGTGGTGTGGA CATGCCCGGTGCTGATTACCAGCTCACGAAACTCCTAGGACTTC…	Scaffold00223	69833	71108	5.02	2.32769	9.33	3.22188	9.45	3.24031	25.2	4.65535	17.89	4.16108	9.13	3.19061	5.94	2.57046	17.11	4.09677	12.65	3.66107	2.92996	4.00235	3.44277
Glyur000234s00015064	GgCYP81E1	ATGGAGATCCTCTCCCTCTTGTCCTACTCCGTCTTCTATCTTGCCTTATTTTTCATATGCAACCTTCTGT TTCAAGCAAGAAAATTCAAAAACCTCCCACCAGGTCCACCTTCTCTTCCCATAATCGGCAACCTCCACCA CCTAAAACGCCCCCTCCACCGCACCTTCAAGGGGTTGTCGGAAAAGTACGGCCACGTCATCTCCCTCTGG TTTGGGTCACGCCTSGTGGTCGTCGTGTCCTCACTATCTGTGTTTCAAGAATGCTTCACYAAAAACGACA TCGTCCTCGCAGATAGGCCCCGCTTCCTCTCTGGAAAATATATTTTCTACAACTACACCACGGTAGGGTC ATCCTCCTACGGCGAGCACTGGCGCAACCTCCGCCGCATCACCT…	Scaffold00234	24508	26421	0.14	-2.8365	2.98	1.57531	2.88	1.52607	0.09	-3.47393	0	0	0	0	0	0	0	0	0.05	-4.32193	0.0882933	-1.15798	-1.44064
Glyur000327s00026461	GgPAL3	ATGCCCCATTCTCTCTCCCTCTTCCCCTCAGGAAATCCTTTGATTCCCCCCACAACCAAAGATTTCCTCT CCTCTCATCAACTACTACAACTATTATTATTATTATTATTATTACTACTACTACTACTCTCTCCTCTCCC TTCTCTATCTCTTCAGCATTCCTTAAATACATTTTTACTCTCTTTTCGTCGTGACAATTCATCAAACATG GACGCTACTACAGCCAATGGCCATGTCGTCGACGGTGTCAATAGTTTTTGCTTGAAGAGCGGTAGTGGTG GTGGTGATCCATTGAACTGGGGTGCGGCGGCGGAGTCGATGAAGGGGAGTCACTTGGACGAGGTGAAACG GATGGTGGCGGAGTACCGGAAGCCGGTGGTGCGGCTCGGCGGCG…	Scaffold00327	86043	91031	77.07	6.2681	144.55	7.17542	195.36	7.60999	337.21	8.3975	469.87	8.87612	508.09	8.98894	206.1	7.6872	426.83	8.73752	302.81	8.24227	7.01784	8.75419	8.22233
Glyur000336s00018105	GgCHS5	ATGGCACCTTCCTTGGATGCAAGGCAYGACATGGTGGTTGTGGAAGTGCCAAAGCTGGGAAAAGAGGCAG CAACAAAGGCTATCAAGGAATGGGGTCAACCCAAGTCCAAGATTACRCACCTCATCTTTTGCACCACCAG TGGTGTGGACATGCCCGGTGCTGACTACCAGCTCACAAAGCTCTTGGGTCTTCGCCCCTATGTGAAGCGT TACATGATGTACCAACAGGGGTGCTTCGCCGGTGGCACGGTGCTCCGCTTGGCAAAAGACTTGGCTGAGA ACAACAAGGGTGCTCGTGTGTTAGTGGTGTGCTCAGAGATCACRGCRGTTACCTTCCGTGGCCCCACRGA CACTCATCTTGACAGTCTTGTGGGACAAGCATTGTTCGGAGATG…	Scaffold00336	86925	96359	57.46	5.84449	66.21	6.04898	106.31	6.73213	159.7	7.31922	326.2	8.34961	286.31	8.16143	50.5	5.65821	200.79	7.64954	173.86	7.44178	6.20853	7.94342	6.91651
Glyur000373s00018527	GgCYP81E2	ATGGCCCCTTTGTCGTATTACACAGTACTCCTTTCCCTTGCCTTCAGTCTCGCCTTTTATAAGCTTTTGC TACAAAGGTACTTAAGAACATTCAAGAACCTTCCACCATGTCCAGTACCAACTCTTCCCATGATAGGAAA CCTCCACCACCTCAAGAATCCCCGACTCCACCGCTCCCTCCACTCCCTCTCCCAAAAACACGGCCACATC TTCTCCCTCTGGTTCGGCTCACGCCTCGCCGTCGTCGTCTCCTCCCAAACACTAGCACAACGATGCTTCA CCAGACACGACACCGTTTTGGCAAACCGCCCACGCTTCCTCACAGGGAAGCACCTCTTCTACAACTACAC CAGCCTTGACTCCGCGCCTTACGGCGACCACTGGCGCAACCTCC…	Scaffold00373	6811	10685	1.83	0.871844	6.97	2.80116	6.87	2.78031	0.55	-0.862496	6.55	2.71149	2.24	1.1635	1.41	0.495695	0.49	-1.02915	1.14	0.189034	2.1511	1.00417	-0.114806
Glyur000397s00020478	GgCHS6	ATGGTGAGTGTAGCTGAAATTCGCAAAGCTCAAAGGGCAGAAGGCCCTGCAAACATCTTGGCCATTGGTA CTGCAAATCCACCAAATTGTGTTGATCAAAGTACTTATCCTGATTTTTACTTTAAGATCACAAACAGTGA GCACAAGACCGAGCTTAAGGAAAAATTTCAGCGCATGTGTGATAAATCTATGATCAAGAAGCGATATATG TACCTAACGGAAGAGATTTTGAAAGAGAATCCTAACATTTGCGCTTATATGGCACCTTCTTTGGACGCTA GGCAAGACATGGTGGTCGTAGAGGTGCCTAGACTAGGGAAGGAAGCTGCGGTCAARGCTATAAAAGAATG GGGCCAACCAAAGTCAAAGATCACCCACTTAATTTTTTGCACTA…	Scaffold00397	122632	124473	74.15	6.21237	107.4	6.74685	186.76	7.54504	537.84	9.07103	1017.46	9.99076	1132.57	10.1454	289.08	8.17532	716.44	9.4847	528.02	9.04445	6.83476	9.73572	8.90149
Glyur000424s00026890	GgCHS7	ATGGTGACAGTTGAAGAGATCCGCAACGCTCAGCGCTCCAATGGCCCCGCCACCATCTTGGCCTTCGGCA CTGCCTGTCCCCCTAACGCCATCATGCAAGCCGACTACCCCGACTACTACTTCCGCATCACCAACAGCGA GCACATGACCGACCTCAAAGAAAAATTCAAACGCATGTGTGAGAAGTCGATGATCAAGAAGCGATACATG TACCTGACGGAGGAGTTTCTGAAGGAGAACCCGAGCATGACGGCGTACATGGCGCCGTCACTGGATCTGA GGCARGACATAGTGGTGGTGGAGGTGCCGAAGCTAGGGAAAGAGGCGGCGACGAAAGCGATCAAGGARTG GGGTCAACCGAAGTCAAAGATCACGCACCTCGTGTTCTGTACCA…	Scaffold00424	4773	6729	5.76	2.52607	18	4.16993	10.01	3.32337	4.44	2.15056	4.17	2.06005	0.34	-1.55639	2.79	1.48027	0.15	-2.73697	2.6	1.37851	3.33979	0.884738	0.0406037
Glyur000721s00027409	GgIFS	ATGTTGGTGGAACTTGCAATTACTCTGTTGGTGATAGCCCTGTTCATACACCTGCGTCCCACACCAAGTG CAAAATCAAAGTCCCTTCGCCACCTTCCAAACCCTCCAAGTCCAAAACCCCGTCTCCCATTCGTGGGTCA CCTTCACCTTTTAGACAAACCCCTTCTCCACAACTCCCTCATCGATCTAAGCAAACGCTATGGTCCCCTT TACTCCCTCTACTTCGGTTCCATGCCAACCGTTGTAGTCTCCACCCCTGAACTTTTCAAACTCTTCCTCC AAACCCACGAGGCCTCTTCCTTCAACACCAGGTTCCAAACCTCTGCCATTAGGCGCCTAACCTACGACAA CTCTGTTGCCATGGTTCCCTTTGGTCCTTACTGGAAGTTCATTA…	Scaffold00721	26360	29884	143.56	7.16551	349.33	8.44845	441.05	8.7848	1178.67	10.2029	371.03	8.53539	648.55	9.34107	411.83	8.68591	147.99	7.20936	550.42	9.10439	8.13292	9.3598	8.33322
Glyur000721s00027413	GgHI4OMT	ATGGATTTCAGTACCAATGGCAGTGAAGAAAGTGAACTGTACCATGCTCAAATCCATCTCTACAAGCATG TCTACAACTTCGTAAGCTCCATGGCTCTCAAATCCGCTATGGAGCTAGGCATAGCAGATGTAATCCACAA CCACGGCAAACCCATCACTCTTCCCCAATTAGCCTCAGCCTTGAAACTCCACCCTTCCAAAGTCGGTGTC CTCTACCGGTTCCTGCGTCTTCTAACACACAACGGGTTCTTCGCCAAAACAACAGTTCCATCACAGAATG GCAAAGAAGGGGAAGAAGAAGAAACAGCATATGCTTTAACACCCCCATCAAAGCTTCTTGTTAAAGGAAA GCCAACTTGTTTGGCATCAATTGTTCGTGGAGCACTTCATCCAA…	Scaffold00721	49390	51507	43.45	5.44128	87.91	6.45796	82.52	6.36667	326.83	8.3524	414.36	8.69474	254.16	7.98959	172.16	7.42761	127.91	6.99899	290.66	8.18319	6.08864	8.34558	7.53659
Glyur000731s00024682	Gg4CL2	AGATCCGGGTATGGTTCGGATGGAATATACAGGTCTCTGAGACCTTCCCTGGTGGTACCAAAGGACCCGA ACCTCACCCTCGTTTCACACCTCTTCAATYGAGTCTCTTCTTTCCCCACCAAACCCGCCCTCATCGATGC CGATTCCTCCCAATCCCTCTCCTTCGCACAGTTAAAGTCCGTCACCGTTAAACTCTCCCACGGCCTCCTC CGCCTCGGTGTAACCAAAAARGACGTCGTTCTTTTCCTCGCCCCAAACAGCATCCACTACCCCGTTTGCT TCCTCGCCGTCGCATCCCTCGGCGCCATCGTCTCCACCGTCAACCCATCCTACACCACCGCCGAGGTCTC CAAACAGGCCAAGGATTCCAACCCCAAACTAATCATCACCGTAC…	Scaffold00731	70833	76487	36.87	5.20438	51.53	5.68734	42.92	5.42358	66.32	6.05137	73.15	6.19279	58.13	5.86121	61.37	5.93946	31.13	4.96023	69.06	6.10978	5.43843	6.03512	5.66982
Glyur000910s00020578	Gg4CL3	ATGGCCATTCAGAACGAGATGAAGCAGCAGCAACAACAGATCAAAGAAGAGTTCATATTCAAGTCGAAGC TTCCCGATATCCACATTCCCAAACACCTCCCTCTGCATTCCTACTGCTTCCAGAATCTTCCAGAGTTCAG TTCACGTCCCTGTCTCATCAACGCCCCAACGGGTGAAATATTCACCTACTCCGACGTGGAACTCGCCGCA CGGAGAGTCGCATCGGGGCTCAAAAAACTAGGCATCCAACAKGGCGATGTAATCATGGTCCTCCTCCCAA ATTGCCCTGAATTCGTTTTCTCCTTCCTCGGCGCTTCCTTTTGCGGCGCAATCACCACCGCCGCGAACCC GTTCTTCACCGCCGCGGAAATTGCCAAACAGGCCAAAGCCTCCC…	Scaffold00910	91649	96759	26.57	4.73173	72.43	6.17852	103.42	6.69237	142.79	7.15775	145.55	7.18537	142.41	7.15391	69.48	6.11853	31.68	4.9855	147.84	7.20789	5.86754	7.16568	6.10397
Glyur000923s00029694	GgVR1	ATGGCAGAGGGGAAAGGAAGAGTTTGTGTAACTGGAGGTACAGGATACCTGGGCTCATGGATCGTCAAGA GACTCCTTGAAGATGAGCGCAAAAGAGATTTTAGCTTCCTCACAAATCTCCCAGGTGCATCTCAAAAGCT AAAGATTTTCAACGCTGATCTCAGCAACCCAGAAAGTTTCAGTGCAGCAATTGAAGGGTGCATTGGGGTA TTCCACACTGCTACTCCAATTGATTTTGATGTGAACGAAATAACAGAGGAGATAGTGACCAAAAGAACCA TTGATGGGGCACTAGGCATTCTAAAAGCATGCCTAGATTCAAAGACAGTGAAGAGGGTTGTTTACACTTC GAGTGCCACTGCTGAATACTGGCAGGCCAAACAAGATGATGTAA…	Scaffold00923	22812	25376	317.47	8.31048	433.16	8.75876	733.39	9.51844	718.17	9.48818	1664.3	10.7007	1752.95	10.7756	1032.96	10.0126	2580.11	11.3332	1254.23	10.2926	8.86256	10.3215	10.5461
Glyur000923s00029696	GgVR2	GATAAGGCAAAAGCACTTGGTTCGTGGGGTCATATTGCGGTACAAAATAGGCATATATATTCTGAACCGA CAATATTAAAAGTAGAGGGGAAAAGAAAAAGGATTAAGCAGCCACAGAGGAAGCAGAGAGTAGCAATGAA AGAGGGGAAAGGAAGAGTTTGTGTAACTGGAGGTACAGGATTTATTGGCTCATGGCTCATCAAGAGACTT CTTGAAGATGGTTACACTGTTAATACCACCATTAGATCTGATCCAGGTGCATCCCAAAAGCTAAAAAWTT TCAATGCTGATCTCAGCAACCCAGAAAGCTTTGGTGCAGCAATTGAAGGGTGCATTGGGATATTCCACAC AGCTACTCCAATTGATTTAGAAGTGAAGGAACCAGAGGAAGTAG…	Scaffold00923	36396	39246	26.41	4.72301	17.32	4.11437	23	4.52356	43.84	5.45418	25.37	4.66505	77.25	6.27146	51.92	5.69822	105.18	6.71672	21.41	4.42021	4.45365	5.46356	5.61172
Glyur000950s00029446	GgVR3	ATGGCTGAGGGTAAAGGAAGAGTCTGTGTCACTGGAGGTACAGGGTTTCTTGGTTCATGGCTCATCAAGA GACTCCTTGAAGATGGATACGGTGTTAATACTACTATTAGATCTGATCCAGGGTGTGTTGGGGTATTCCA CACTGCTTCCCCAACTGATTTTGCAGTGAGTGAGCCAGAGGAAATAGTGACCAAAAGAACCGTTGATGGA ACATTGGGAATTTTAAAGGCATGCAAGAATTCAAAGACCGTGAAGAGAGTTGTGTACACTTCGAGTGGCG CTGCTGTTTCCTGGGGTGGCACAGAGAAGGATGTGTTGGATGAGAGTGATTGGAGTGATGTGGATATGCT TAGAAGTGTGAAGCCATATAGTTGGTCTTATGCAGTCTCCAAGA…	Scaffold00950	4426	7303	205.32	7.68173	259.07	8.0172	477.84	8.90038	333.93	8.3834	842.03	9.71773	656.48	9.35861	237.8	7.8936	326.63	8.35151	722.85	9.49755	8.19977	9.15325	8.58089
Glyur000959s00024501	GgCHI1	ATGTTACAGGCAGCATCCATAACCGGAGTTAAAGTGGAGTTTCTTGATTTCCCGGCAGTGGTGACCCCTC CGGGCTCCACCAAGTCCTATTTCCTTGGGGTGAGAGGGTTGGATATAAATGGGGAATTTGTGAAGTTCAC TGGAATCGGTGTTTATTTGGAAGACAAAGCCGTAGCATCACTTGCTGCTAAGTGGAAGGGCAAGAGTCCA GTTGAGCTGTTAGAATCCCTTGACTTCTACAGAGATATTATCAAAGGTAAGAACACTGGATGGTCCCGAA TACGTGAGGAAGAAGAGAAGGCTATTCAGGAATTAAGGGAAGCCTTTAAGGATCAACAGTTCCCAACCGG CTCTACTGTTTTCTACAGACAATCACCCACTGGAGTATTAGGGC…	Scaffold00959	10787	14752	76.7	6.26115	24.18	4.59574	60.95	5.92955	10.6	3.40599	5.13	2.35896	2.23	1.15704	2.96	1.5656	4.38	2.13093	6.68	2.73985	5.59548	2.30733	2.14546
Glyur000959s00024504	GgCHI2	ATGGAACGGCCGTCCGTGACAGCTGTAGAGGTGGAGAACATCGCATTCCCTCCCAGCGTGAAGCCTCCGG GCTCCGCCGACACCTTCTTCCTCGGCGGCGCTGGTGAGAGGGGCCTCCAAATCCAAGACAAATTCGTCAA GTTCACCGCCATCGGGGTTTATTTGCAGGACAACGCCGTTCCCTTCCTCTCCGCTAAATGGAAGGGTAAG CCCGCTCATGAGTTAACGGAATCCGTCCCGTTCTTCCGCGATATCGTTACAGGTCCATTTGAGAAATTTA TGCGGGTGACAATGATCTTGCCATTGACGGGCCAGCAATACTCAGAGAAAGTGTCTGAAAATTGTGTAGC CATTTGGAAGTCTCTTGGGATTTATACTGATGAAGAAGCCAAAG…	Scaffold00959	21898	25387	90.64	6.50208	69.85	6.12619	81.78	6.35368	166.3	7.37764	116.72	6.86691	78.47	6.29407	52.86	5.7241	49.77	5.6372	66.79	6.06156	6.32731	6.84621	5.80762
Glyur001299s00039013	Gg4CL4	ATGGCGAAATCCTTCGACCCCAAAACGATGACGTATTCCTCACCCAGGCCACCCATTCAACTTCCCACCC ACCCCAACCTCTCCCTCACCTCCTTCCTCTTCCACACAACCACCTCCTCCTCCGCCGCCGCCGACACCCT CGCCCTCGCCGACGCCGACTCCGGCGACTCCCTCACCTTTCGCCAACTCAAAACCCACGTCTTCGCCCTC TCTCGCTCCTTACTCCGCCTCGGAATCCGACGAGGCGACGTCGTTTTGCTACTCGCACCCAATTCCATAC GCTTCCCCGTTTGCTTCCTCGCCGTAACCGCCATCGGCGCCATCGCCACCACATGTAGCCCCCTTTACAC CGTCTCCGAACTCTCCGCGCAAGTCACCGACTCCAAACCCAAGC…	Scaffold01299	19301	24091	1.62	0.695994	0.64	-0.643856	7.62	2.92979	0	0	0	0	0	0	0	0	11	3.45943	0	0	0.993976	0	1.15314
Glyur001446s00035038	GgC4H1	ATGAATCTGAATTTATTTATTTACTTTTCTAATGTACAAAATATAAATGTTTTTGGAACAGCAATTGAAA CAACTCTATGGTCAATTGAATGGGGAATTGCTGAGCTTGTGAACCACCCAGAGATCCAAAAGAAAGTGAG GGATGAGATTGACAGAGTTCTTGGACCAGGACACCAAGTGACTGAGCCAGATATGCAGAAGCTACCTTAC CTTCAGGCAGTGATCAAGGAGACACTCCGGCTCCGAATGGCGATCCCGCTCCTCGTCCCACACATGAACC TCCACGACGCAAAGCTCGGTGGGTACGACATTCCGGCRGAGAGCAAGATATTGGTGAATGCATGGTGGCT TGCAAACAACCCTGCTAATTGGAAAAGGCCAGAGGAGTTTAGGC…	Scaffold01446	49334	49993	738.56	9.52857	921.81	9.84833	1306.5	10.3515	1075.31	10.0705	2523.1	11.301	1375.55	10.4258	743.16	9.53753	1082.03	10.0795	1527.64	10.5771	9.90946	10.5991	10.0647
Glyur001446s00035040	GgC4H2	ATGGTGTTCACCGTCTACGGCGAGCACTGGCGGAAGATGCGACGGATCATGACGGTGCCGTTTTTCACCA ACAAGGTTGTTCAGCAGTACCGGTTTGGGTGGGAATCTGAGGCTGCTAGTGTCGTCGATGATGTTCGGCG TAACCCCGATGCTGCCGCCGGCGGGATTGTACTCCGCCGGAGACTTCAACTCATGATGTATAACAATATG TATCGRATTATGTTTGATAGGAGGTTTGAGAGTGAGGAGGATCCTCTGTTTATGAAGCTGAAGGCTTTGA ATGGGGAGAGGAGTCGTTTGGCWCAGAGTTTTGAGTATAACTATGGGGATTTYATTCCTATYTTGAGACC CTTCTTGAAAGGTTACTTGACGATTTGTAAGGAGGTTAAGGAGA…	Scaffold01446	70195	70635	270.05	8.07708	329.54	8.36431	504.79	8.97954	443.03	8.79126	774.77	9.59762	544.33	9.08834	270.89	8.08156	403.37	8.65596	655.81	9.35713	8.47364	9.15907	8.69822
Glyur001446s00035041	GgC4H3	ATGGATCTCCTCCTTCTGGAGAAGACCCTATTGGGTCTCTTCATCGCCGCCATAACCGCCATTGCAATCT CAAAGCTCCGAGGCCGACGATTCAAGCTCCCACCGGGACCCATCCCGGTACCAATCTTCGGTAACTGGCT CCAAGTCGGCGACGACCTCAACCACCGCAACCTCACCGACCTAGCGAAACGCTTCGGCGACATCTTCCTC CTCCGAATGGGACAGCGAAACCTCGTCGTC	Scaffold01446	71139	71513	395.48	8.62746	528.67	9.04622	846.74	9.72578	708.02	9.46765	1055.9	10.0443	1103.45	10.1078	449.38	8.81179	624.44	9.28642	1151.38	10.1691	9.13315	9.87324	9.42245
Glyur001854s00043533	GgCYP81E3	ATGACCCCCTTCCATTATCCCCTCATCGTCTCTGTGGTTGTTTTTGTGGTCACTTTGAAGCTCTTGRTCC GCACCATCACTAGAAGATTCAAAAACCTTCCCCCAGGCCCACATTGTCTCCCTGTAATCGGAAACCTCCA CCAAGTCAAACAGCCACTCCACCTCACCCTCCATGCCCTATCACAGAAATACGGCCCAGTCTTTTCTCTT TGGTTCGGATCTCGCCTAGTAGTGGTCGTTCTTTCAACCCATCGTCTCAACTCCTTCTTGGAAGTCCGGA GGGACGAGATCATGAGGCTAATACAGAAGCTAGCCAAGGAGGATCACTCGTGCAACAATGGCTTTGCCGA AGTGGAGCTTAGTTCCATGTTTTCAGAAATGACGTTCAACACTA…	Scaffold01854	4946	8673	19.26	4.26754	8.97	3.16511	15.87	3.98823	30.98	4.95327	17.23	4.10685	93.48	6.54659	20.41	4.3512	36.66	5.19613	11.18	3.48285	3.80696	5.20223	4.3434
Glyur002999s00043471	GgCHS8	ATGGCATACTTAGAAAATATTCGAGAGGCGCAAAGAGCTCATGGCACAGCTGCCATATTAGCCATTGGTA CCGCAAATCCAACCAATTGCATTTACCAATCTGACTTTACCGATTATTACCTACGAATGACCAAAAGCGA GCACAAGACTGAACTCAAGGCCAAGTTGCAGCGCATATGTGACAAGTCAATGATAAARAAGCGTTACATA CACTTAACCGAAAAGATTCTGAAAGAAAACCCCAACATATGCAGCTTTGAYGAACCATCCCTTGATGAAC GCCAAGACATGTTGGTTGTTGAGGTGCCAAAACTTGGTGAGAAGGCAGCATCGAAAGCCATCAAGGAATG GGGTAGGCCCAAGTCAGAGATCACTCATCTCATATTTTGTTCCA…	Scaffold02999	7967	10138	15.3	3.93546	15.8	3.98185	19.67	4.29793	68.47	6.0974	51.09	5.67497	6.42	2.68257	19	4.24793	9.18	3.19849	61.31	5.93805	4.07175	4.81831	4.46149
Glyur003842s00044180	GgVR4	ATGGCTGAAGGTAAAGGGAGAGTCTGTGTCACTGGAGGTACAGGGTTTCTGGGTTCATGGCTTATCAAGA GACTCCTTGACGATGGTTACACTGTTAATACCACTGTTAGATCTGACCCAGATGTTAGCTACCTCACAAA TCTACCTGGTGCACACCAAAAGCTTCAAATCTTCAACGCTGATCTCAGCAATCCAGAAAGTTTTGGTGTT GCAATTGAAGGTTGCGTTGGGGTATTCCATGTTGCCGCACCAATTGATTTTGCAATGAGGGAGCCAGAGG AGACAGTGACCAAAAGAACCGTTGATGGGGCACTTGGAATTCTAAAAGCATGCTTGAATTCAAAGACTGT GAAGAGAGTTGTATACACTTCTAGTGCCTCTGCCACTTACTTCA…	Scaffold03842	16933	19180	10.54	3.3978	33.68	5.07382	23.09	4.5292	17.04	4.09085	94.95	6.5691	76.57	6.25871	77.21	6.27072	17.53	4.13175	37.72	5.23726	4.33361	5.63955	5.21324
Glyur005331s00046486	GgCYP81E4	ATGAGCTCATTGTTCCTCTCTTACACCCTGCTCTCTGTTCTTCTCCTCGTGACTCTGAAGTTCCTGTTCC CAACAACAAGACTCAGGAACCTTCCACCATGTCCACCATGTCTTCCCATAATCGGCAACATCCACCAACT CAAACACCCACTCCACCGCACCTTCCAACGCCTCTCCGAAAAACACGGCAAGGTCTTCTCCCTGTGGTTC GGTTCCCGCTTCGTGGTCGTCGTTTCATCCCCGTCCGTCGTCCAAGAATGCTTCACCAAAAACGACATCG TCTTGGCTAACCGTCCCCCGCTTCTCGCCGCAAAGCACATCGGCTACAACTTCACGGCTGTGACGGTGGC CCCTTACGGCGACCACTGGCGTAACGTCCGGCGCATCATCTCCC…	Scaffold05331	3677	5668	29.98	4.90593	26.81	4.7447	71.13	6.15239	322.21	8.33186	223.41	7.80355	450.35	8.8149	31.2	4.96347	152.17	7.24954	129.43	7.01603	5.26767	8.31677	6.40968
Glyur005711s00045445	GgCHI3	ATGGCGGGAGCAGCACCAGTAATCACCGCAATCCAGGTGGAGAACGTTGAGTTCCCACCCCTGTATACCT CTCCAGCCACCGGCAAGTCTTATTTCCTCGGCGGCGCAGGGGAGAGAGGGCTGGTGATTGAGGGGAACTT CATAAAGTTCACAGGCATAGGAGTATACTTGGAAGATAAAGCAGTGGCATCACTGGCCCCCAAGTGGAAG GGTAAGAGCTTCGAAGAGCTGCGTGACACCCTCGACTTCTTCAGAGACATCATTTCAGGCCCGTTTGAGA AGTTGATCCGAGGGTCCAAGATCCGGCCATTGAGTGGGCCTGAGTACTCAAAAAAGGTGATTGAGAACAG TGTGGCCCACATGAAGTCTTGTGGGACTTATGGCGACGCAGAAG…	Scaffold05711	108	1932	149.85	7.22738	272.57	8.09048	499.12	8.96324	342.98	8.42198	1156.45	10.1755	445.5	8.79928	314.62	8.29747	284.82	8.15391	1403.77	10.4551	8.0937	9.13225	8.96882
Glyur006062s00044203	GgCHS9	ATGGTGAGTGTTGATGAGATCCGCAAGGCACAGCGTGCTGAAGGCCCAGCCACGGTGATGGCAATCGGCA CCGCAACTCCTCCGAATTGCGTGGACCAGAGCGCCTACCCTGATTTTTATTTCCGTATTACAAACAGTGA GCACAAGACAGAGCTCAAAGAAAAATTCAAGCGCATGTGCGAAAAGTCAATGATCAAAAAGCGATACATG TATTTAACAGAGGAAATTCTGAAGGAAAATCCCAGTGTTTGTGCTTACATGGCACCGTCACTAGACGCAA GGCAAGACATGGTGGTTGTAGAGGTACCCAGGTTGGGAAAAGAGGCAGCAACAAAGGCCATCAAGGAATG GGGTCAGCCCAAGTCCAAGATTACCCACCTCATCTTTTGCACCA…	Scaffold06062	3832	5425	21.71	4.44029	25.9	4.69488	29.49	4.88215	27.81	4.79753	63.51	5.98891	86.38	6.43263	71.31	6.15603	108.86	6.76633	55.21	5.78686	4.67244	5.73969	6.23641
